# Supplementary material for: Economic use of plants is key to their naturalization success
Source: Nat Commun. 2020 Jun 24;11:3201. doi: 10.1038/s41467-020-16982-3 (PMC7314777; doi:10.1038/s41467-020-16982-3)
Supplement: Supplementary file 4 — Supplementary Data 1 [file 41467_2020_16982_MOESM4_ESM.xlsx]

## Sheet: RegionData
Region name	GloNAF code	Naturalized taxa	Economic plant taxa	Animal food	Bee plants	Environmental	Food additives	Fuels	Gene sources	Human food	Invertebrate food	Materials	Medicines	Non-vertebrate poisons	Social	Island	Latitude	Longitude
Tauna, French Polynesia (Gambier Islands)	PYF.GI.TAU	1	1	0	0	1	0	1	0	0	0	1	0	0	0	1	-23.1464	-134.851
Cocos, Seychelles	SYC.COC	2	1	0	0	0	0	0	0	0	0	0	1	0	0	1	-4.3122	55.8654
Gilbert Island	AUS.GI	5	1	0	0	0	0	0	0	0	0	0	1	0	0	1	-28.6675	113.828
Ile aux Vaches Marines, Seychelles	SYC.IVM	2	2	2	0	1	0	0	0	1	0	0	1	0	0	1	-4.68587	55.4336
Murray Island	AUS.MUI	2	2	0	0	1	0	0	1	1	0	0	2	0	0	1	-28.8972	113.898
Helms Island	AUS.HI	51	27	9	1	15	2	0	7	6	0	1	19	0	0	1	-28.6738	113.852
Booby Island, Seychelles	SYC.BOI	1	1	0	0	0	0	0	0	1	0	0	0	0	0	1	-4.25861	55.6734
Pigeon Island	AUS.PI	25	17	5	0	8	0	0	6	2	0	0	10	0	0	1	-28.4544	113.727
Beacon Island	AUS.BI	14	8	2	1	5	0	1	2	3	0	0	6	0	0	1	-28.4754	113.786
African Banks, Seychelles	SYC.AFB	2	1	0	0	1	0	0	0	0	0	0	1	0	0	1	-4.88013	53.3868
White Island	AUS.WHI	8	3	0	0	2	0	0	0	1	0	0	2	0	0	1	-28.6709	113.877
Little Rat Island	AUS.LRI	22	16	5	1	7	2	0	3	4	0	1	13	0	0	1	-28.7271	113.787
Tekava, French Polynesia (Gambier Islands)	PYF.GI.TEK	1	1	0	0	1	0	1	0	0	0	1	0	0	0	1	-23.1649	-134.853
Newman Island	AUS.NEI	5	3	0	0	2	0	0	0	1	0	0	3	0	0	1	-28.8632	113.997
Morley Island	AUS.MI	10	3	1	0	1	0	0	0	1	0	0	2	0	0	1	-28.7453	113.814
Storozhevoy, Kuril Islands	RUS.KI.STO	3	3	0	0	1	0	0	1	2	0	0	2	0	0	1	43.3835	145.893
Fanuatapu	WSM.FAU	18	9	1	0	3	1	0	3	5	0	1	5	0	0	1	-14.0139	-171.4
Uncle Margie Island	AUS.UMI	10	5	3	0	2	0	0	1	1	0	0	3	0	0	1	-28.8647	113.977
Alexander Island (Australia, not Antarctica)	AUS.AI	15	9	3	0	3	0	0	4	2	0	0	6	0	0	1	-28.6733	113.831
Wooded Island	AUS.WI	11	6	3	0	4	0	0	2	1	0	0	4	0	0	1	-28.7508	113.806
Serventy Island	AUS.SEI	13	7	2	0	2	0	0	2	0	0	0	4	0	0	1	-28.6827	113.833
Leo Island	AUS.LEI	10	4	0	0	2	0	0	0	1	0	0	3	0	0	1	-28.6888	113.863
Seagull Island	AUS.SI	8	4	0	0	2	0	0	0	1	0	0	3	0	0	1	-28.4591	113.716
Long Island, Houtman Abrolhos	AUS.LI	10	4	1	0	2	0	0	0	1	0	0	3	0	0	1	-28.4723	113.774
Gun Island	AUS.GUI	9	5	0	0	2	0	0	2	2	0	0	4	0	0	1	-28.8866	113.86
Ile Longue, Seychelles	SYC.ILO	21	15	2	0	6	0	1	1	4	0	1	9	0	1	1	-4.6266	55.5082
Middle Island	AUS.MII	7	4	1	0	2	0	0	0	1	0	0	3	0	0	1	-28.9086	113.912
French Frigate Shoals	USA.HI.FFS	24	12	6	0	5	0	1	0	2	0	2	9	0	0	1	23.8498	-166.262
Namua	WSM.NAA	60	46	8	0	24	5	1	9	20	1	12	33	1	0	1	-14.0223	-171.416
Pearl & Hermes	USA.HI.PEH	10	7	4	1	3	0	2	1	2	0	1	4	0	0	1	27.8228	-175.798
Recifs, Seychelles	SYC.REC	2	2	1	0	0	0	0	0	1	0	0	2	0	0	1	-4.58228	55.7636
Remire, Seychelles	SYC.REM	25	20	1	0	10	4	2	3	5	1	5	17	2	1	1	-5.11664	53.3123
Cousine, Seychelles	SYC.CSE	3	2	0	0	0	0	0	0	1	0	0	1	0	0	1	-4.35074	55.6477
Hummock Island	AUS.HUI	1	1	0	0	1	0	0	0	1	0	0	1	0	0	1	-28.8008	114.04
Suomi Island	AUS.SUI	5	4	3	0	1	0	0	1	0	0	0	2	0	0	1	-28.7135	113.839
Nuulua	WSM.NUA	16	9	2	0	6	2	0	4	7	0	2	7	0	0	1	-14.0733	-171.41
Cousin, Seychelles	SYC.COU	60	51	5	1	26	4	5	11	20	2	16	37	2	2	1	-4.33123	55.6629
Desnoefs, Seychelles	SYC.DNO	15	13	1	0	5	2	1	4	6	0	2	9	1	0	1	-6.23488	53.0434
Petit Soeur, Seychelles	SYC.PSO	2	2	0	0	0	1	0	0	1	0	1	1	0	0	1	-4.28818	55.8555
Platte, Seychelles	SYC.PLA	20	17	2	0	9	0	1	2	4	0	1	14	0	1	1	-5.86369	55.3847
Fatu Huku, French Polynesia (Marquesas Islands)	PYF.MI.FHU	7	7	1	0	4	1	0	0	2	0	3	7	0	0	1	-9.43681	-138.926
Demina, Kuril Islands	RUS.KI.DEM	2	2	0	0	0	0	0	0	1	0	0	2	0	0	1	43.4173	146.162
Nihoa	USA.HI.NIH	5	4	2	0	0	0	0	0	2	0	0	3	0	0	1	23.0605	-161.923
Marie-Louise, Seychelles	SYC.MLO	29	25	3	0	14	3	3	5	9	1	7	19	1	1	1	-6.17923	53.1439
Rat Island	AUS.RI	30	16	5	1	8	1	0	4	4	0	1	14	0	0	1	-28.7143	113.785
Conception, Seychelles	SYC.CON	33	28	3	1	13	5	1	3	13	0	13	18	0	1	1	-4.66377	55.366
St Francois, Seychelles	SYC.SFR	4	3	0	0	0	0	0	1	3	0	0	3	1	0	1	-7.15672	52.7381
Ka'ula Rock	USA.HI.KAR	12	9	4	0	4	0	1	0	2	0	1	4	0	0	1	21.6541	-160.541
Nasoata, Fiji Islands	FJI.NAS	36	28	5	0	19	3	3	5	13	1	7	18	0	0	1	-18.1457	178.587
Aride, Seychelles	SYC.ARI	40	35	5	1	20	4	2	7	18	1	12	29	1	2	1	-4.21257	55.6666
Kure	USA.HI.KUR	40	23	6	1	10	1	1	1	6	0	2	13	0	0	1	28.3928	-178.294
Therese, Seychelles	SYC.THE	44	37	3	0	20	5	1	4	15	0	16	23	0	0	1	-4.67404	55.4013
Grande Soeur, Seychelles	SYC.GSO	45	39	7	2	16	7	4	8	17	1	14	28	0	2	1	-4.28991	55.8691
Agakauitai, French Polynesia (Gambier Islands)	PYF.AGA	12	10	1	0	7	2	0	5	7	0	5	8	0	1	1	-23.1662	-135.036
Tarauru Roa, French Polynesia (Gambier Islands)	PYF.GI.TRO	1	1	0	0	1	0	1	0	0	0	1	0	0	0	1	-23.1098	-134.853
Bird, Seychelles	SYC.BIR	57	45	5	1	21	6	3	9	19	1	14	36	2	1	1	-3.72021	55.2055
Marianne, Seychelles	SYC.MAR	63	57	5	2	24	13	6	15	29	0	23	44	2	2	1	-4.342	55.9211
Takutea, Cook Islands	COK.TAK	3	3	1	0	1	0	0	0	1	0	0	2	0	0	1	-19.8125	-158.289
Ile au Cerf, Seychelles	SYC.IAC	27	22	4	1	13	4	2	3	5	1	10	16	0	0	1	-4.63478	55.5004
Nassau, Cook Islands	COK.NAS	19	15	1	0	11	1	0	3	4	0	4	8	0	0	1	-11.5606	-165.415
Nuutela	WSM.NUE	47	35	7	0	21	2	1	9	16	1	6	19	0	0	1	-14.0636	-171.423
Lehua	USA.HI.LEH	37	22	8	2	9	0	2	0	2	1	2	13	0	0	1	22.0201	-160.096
Providence, Seychelles	SYC.PRO	7	5	0	0	1	1	0	1	3	0	1	5	0	1	1	-9.53196	50.9869
Aiwa, Lau Islands	FJI.AIW	1	1	0	0	1	0	0	0	1	0	0	0	0	0	1	-18.3284	-178.692
Ile St Anne, Seychelles	SYC.ISA	66	54	8	1	29	8	5	6	16	2	22	38	1	1	1	-4.60718	55.5011
St Joseph, Seychelles	SYC.SJO	16	11	1	0	9	0	2	1	3	0	2	7	0	0	1	-5.43712	53.3581
Lisianski	USA.HI.LIS	3	1	0	0	1	0	1	0	0	0	1	0	0	0	1	26.064	-173.966
Denis, Seychelles	SYC.DEN	67	55	5	0	28	8	5	10	19	2	19	39	3	2	1	-3.80584	55.6666
Aunuu	ASM.AUU	87	58	17	0	30	3	1	3	20	0	14	37	1	0	1	-14.284	-170.553
Darros, Seychelles	SYC.DAR	52	43	5	0	24	3	3	8	11	1	14	33	1	1	1	-5.41573	53.2985
Suwarrow, Cook Islands	COK.SUW	8	8	1	0	2	1	0	1	3	0	2	6	0	0	1	-13.2506	-163.127
Aukena, French Polynesia (Gambier Islands)	PYF.GI.AUK	15	15	1	0	11	3	1	5	7	0	7	12	1	2	1	-23.132	-134.904
North Island, Houtman Abrolhos	AUS.NI	23	13	6	1	6	0	0	3	2	0	1	9	0	0	1	-28.3	113.596
St Pierre, Seychelles	SYC.STP	10	6	0	0	3	1	0	0	2	0	0	6	1	0	1	-9.33168	50.7275
Alphonse, Seychelles	SYC.ALP	27	21	2	0	11	2	2	4	6	1	6	16	0	1	1	-7.00618	52.7265
Maria, French Polynesia (Austral Islands)	PYF.AI.MAR	3	3	0	0	2	0	2	0	0	0	2	2	0	0	1	-21.8093	-154.702
Palmerston, Cook Islands	COK.PAL	29	24	2	0	15	2	0	6	8	0	9	16	1	0	1	-18.0601	-163.152
North Island, Seychelles	SYC.NOI	106	94	7	2	47	17	5	18	44	0	39	66	2	3	1	-4.393	55.2446
Ile Anonyme, Seychelles	SYC.IAN	34	28	4	0	10	3	1	4	10	0	12	18	0	1	1	-4.65966	55.5259
Fregate, Seychelles	SYC.FRE	98	86	13	2	45	11	6	11	30	1	38	60	4	2	1	-4.58633	55.9413
Pelsaert Island	AUS.PEI	18	11	5	1	6	0	0	3	1	0	0	7	0	0	1	-28.9456	113.972
Anuchina, Kuril Islands	RUS.KI.ANU	16	11	3	1	6	1	0	3	2	0	0	5	0	0	1	43.3692	146.003
Mehetia, French Polynesia (Society Islands)	PYF.SI.MEH	12	11	0	0	4	2	1	4	7	0	4	9	1	1	1	-17.8753	-148.068
Santa Clara Island, Juan Fernadez Islands	CHL.SCI	25	15	5	2	7	1	1	3	2	0	0	9	0	0	1	-33.7065	-78.9424
Tepoto North, French Polynesia (Tuamotu Archipelago)	PYF.TA.TNO	2	2	0	0	1	0	0	1	0	0	0	2	0	1	1	-14.102	-141.429
Akamaru, French Polynesia (Gambier Islands)	PYF.GI.AKA	16	16	2	1	12	3	2	5	8	0	8	13	1	2	1	-23.1874	-134.914
Felicite, Seychelles	SYC.FEL	55	44	7	1	19	7	5	8	17	0	17	30	0	0	1	-4.32806	55.8749
Oeno, Pitcairn Islands	PYF.OE	1	1	1	0	1	1	0	0	1	0	1	1	0	0	1	-23.9277	-130.74
Laysan	USA.HI.LAY	12	6	2	0	4	1	1	1	2	0	2	4	0	1	1	25.7687	-171.735
East Wallabi Island	AUS.EWI	26	13	2	1	7	0	0	1	3	0	0	10	0	0	1	-28.4367	113.728
Curieuse, Seychelles	SYC.CUR	78	66	10	2	33	9	7	14	32	1	26	44	2	1	1	-4.28282	55.7252
Cocos (Keeling) North Keeling Island	CCK.NKI	6	5	1	0	2	1	0	1	3	0	1	3	0	0	1	-11.8326	96.8241
Poivre, Seychelles	SYC.POI	39	34	5	0	18	2	2	4	10	1	9	23	1	2	1	-5.76092	53.3063
Nightingale	SHN.NI	5	4	0	0	2	0	0	1	1	0	0	2	0	0	1	-37.4245	-12.4839
Bellingshausen, French Polynesia	PYF.BEL	1	1	0	0	1	0	0	0	0	0	0	1	0	0	1	-15.8141	-154.523
Swains	ASM.SWA	37	27	7	0	16	1	0	1	7	0	5	18	0	0	1	-11.0559	-171.078
Coral Sea Islands Territory	AUS.CSIT	4	3	2	0	1	0	0	0	1	0	1	3	0	0	1	-19.0147	152.125
Pukapuka, Cook Islands	COK.PUK	39	31	4	0	16	1	2	6	12	0	7	23	1	0	1	-10.8838	-165.845
Tenararo, French Polynesia (Tuamotu Archipelago)	PYF.TA.TEN	1	1	0	0	1	0	0	0	0	0	1	1	0	0	1	-21.3055	-136.747
Palmyra, Norther Line Islands	KIR.PAL	8	5	2	0	4	0	1	0	2	0	1	2	0	0	1	5.88168	-162.074
Desroches, Seychelles	SYC.DES	26	20	1	0	11	4	3	3	7	2	9	18	1	1	1	-5.6894	53.669
Salvage Islands	PRT.SIS	16	11	1	0	8	1	1	2	4	1	1	8	0	1	1	30.1123	-15.9192
Rakahanga, Cook Islands	COK.RAK	36	30	4	0	18	2	1	4	9	0	9	20	1	0	1	-10.0174	-161.092
Pitcairn, Pitcairn Islands	PYF.PC	25	23	1	0	16	5	2	5	12	1	11	18	1	1	1	-25.0696	-130.106
Ailinginae Atoll	MHL.AA	8	7	2	0	6	1	0	0	2	0	4	5	0	0	1	11.1272	166.433
Navassa Island	USA.NI	30	29	5	1	17	7	5	10	14	1	13	20	1	0	1	18.4032	-75.0136
Vahanga, French Polynesia (Tuamotu Archipelago)	PYF.TA.VAH	2	1	0	0	1	0	0	0	0	0	1	1	0	0	1	-21.3326	-136.653
Ushishir, Kuril Islands	RUS.KI.USH	1	1	0	0	0	0	0	0	1	0	0	1	0	0	1	47.5233	152.82
Johnston Island	USA.JI	8	5	2	0	1	1	1	0	2	1	1	3	0	0	1	16.7407	-169.528
Taravai, French Polynesia (Gambier Islands)	PYF.GI.TAR	20	19	2	0	15	3	1	5	7	0	8	14	1	1	1	-23.1472	-135.04
Tenarunga, French Polynesia (Tuamotu Archipelago)	PYF.TA.TGA	3	3	0	0	2	1	1	1	1	0	3	2	0	0	1	-21.345	-136.543
Mopelia, French Polynesia (Society Islands)	PYF.SI.MOP	1	1	0	0	1	0	0	0	0	0	1	1	0	0	1	-16.8018	-153.944
Tetiaroa, French Polynesia (Society Islands)	PYF.SI.TET	4	2	0	0	1	0	0	0	0	0	2	2	0	0	1	-17.0045	-149.567
Cosmoledo, Seychelles	SYC.COS	25	17	2	0	7	1	2	3	6	1	4	13	0	1	1	-9.72632	47.5732
West Wallabi Island	AUS.WWI	23	14	4	0	5	0	0	1	3	0	0	10	0	0	1	-28.465	113.695
Midway	USA.HI.MID	120	83	29	7	46	7	5	7	16	0	14	45	0	1	1	28.208	-177.367
Olosega	ASM.OLO	45	35	6	0	19	3	2	1	12	1	11	22	0	0	1	-14.1786	-169.62
Manuae, Cook Islands	COK.ME	16	14	3	0	6	1	0	2	4	0	2	10	0	0	1	-19.2688	-158.937
Ofu	ASM.OFU	100	68	16	0	35	4	2	7	26	1	18	42	0	0	1	-14.1722	-169.664
Manihiki, Cook Islands	COK.MI	42	35	2	0	24	2	1	5	13	0	11	22	2	1	1	-10.4199	-161.001
Hatutaa, French Polynesia (Marquesas Islands)	PYF.MI.HA	21	19	4	0	6	1	0	4	8	0	7	17	0	1	1	-7.91764	-140.57
Rimatara, French Polynesia (Austral Islands)	PYF.AI.RIM	89	80	6	1	57	12	6	16	34	1	30	50	1	3	1	-22.6488	-152.806
Matureivavao, French Polynesia (Tuamotu Archipelago)	PYF.TA.MAO	1	1	0	0	1	0	0	0	0	0	1	1	0	0	1	-21.4739	-136.396
Macau	CHN.92	98	82	18	4	47	12	7	21	30	1	18	56	1	3	0	22.1985	113.546
Farquhar, Seychelles	SYC.FAR	39	29	6	0	15	3	4	4	8	3	8	21	1	1	1	-10.1593	51.1656
Coetivy, Seychelles	SYC.COE	54	44	7	0	24	5	4	11	15	2	14	31	0	2	1	-7.12964	56.28
Clipperton Island	FRA.CLI	16	10	2	1	4	2	1	4	3	0	2	7	0	0	1	10.3029	-109.217
Eniwetok, Mashall Islands	MHL.ENI	21	13	4	0	4	0	0	1	3	0	0	9	0	0	1	11.4977	162.296
Polonskogo, Kuril Islands	RUS.KI.POL	10	6	3	0	3	0	0	1	1	0	1	3	0	0	1	43.6309	146.324
Yuri, Kuril Islands	RUS.KI.YUR	16	12	5	1	9	1	0	1	2	0	2	5	0	0	1	43.4222	146.064
La Digue, Seychelles	SYC.LDI	74	59	8	1	33	9	5	11	24	3	22	39	0	0	1	-4.36089	55.8379
Astove, Seychelles	SYC.AST	32	23	3	0	13	3	2	4	10	1	6	19	0	1	1	-10.0866	47.7417
Tupai, French Polynesia (Society Islands)	PYF.SI.TUP	3	1	0	0	1	0	0	0	0	0	1	1	0	0	1	-16.262	-151.816
Rongelap Atoll	MHL.RA	34	25	3	0	17	2	1	3	6	0	7	18	0	0	1	11.2942	166.876
Trindade and Martin Vaz	BRA.ES.TMZ	34	21	1	1	4	2	1	2	3	1	2	18	0	1	1	-20.5082	-29.3033
Fangataufa, French Polynesia (Tuamotu Archipelago)	PYF.TA.FAN	1	1	0	0	1	0	1	0	0	0	1	0	0	0	1	-22.24	-138.746
Assumption, Seychelles	SYC.ASS	35	24	3	0	10	2	2	3	7	1	5	19	0	0	1	-9.73087	46.5115
Maiao, French Polynesia (Society Islands)	PYF.SI.MAI	5	4	0	0	3	1	0	2	3	0	2	3	0	0	1	-17.6571	-150.629
Tanfilyeva, Kuril Islands	RUS.KI.TAN	20	12	5	2	8	1	0	2	1	0	1	6	0	0	1	43.4387	145.917
Maupiti, French Polynesia (Society Islands)	PYF.SI.MAU	10	9	1	0	7	0	0	3	4	0	2	6	0	0	1	-16.4422	-152.265
Desertas	PRT.DES	15	10	3	0	8	1	1	0	4	1	2	7	0	1	1	32.5076	-16.5088
Saba	BES.SAB	37	33	8	0	25	3	3	2	4	1	9	17	1	0	1	17.6315	-63.2375
Teraina, Norther Line Islands	KIR.TER	4	3	1	0	1	0	1	0	2	0	1	0	0	0	1	4.6838	-160.38
Inaccessible Island	SHN.II	19	15	2	0	6	0	1	3	5	0	0	10	0	0	1	-37.3005	-12.6781
Genovesa	ECU.GAL.GEN	1	0	0	0	0	0	0	0	0	0	0	0	0	0	1	0.325229	-89.9568
Fakahina, French Polynesia (Tuamotu Archipelago)	PYF.TA.FAK	1	1	0	0	1	0	0	0	0	0	1	1	0	0	1	-15.9867	-140.133
Mangareva, French Polynesia (Gambier Islands)	PYF.GI.MAN	41	39	4	1	28	6	4	9	23	0	15	25	1	2	1	-23.1097	-134.971
Toau, French Polynesia (Tuamotu Archipelago)	PYF.TA.TOA	3	3	0	0	1	0	0	1	2	0	2	3	0	0	1	-15.8536	-146.018
Corvo	PRT.AZO.COR	205	126	37	6	75	12	2	18	29	2	20	59	1	1	1	39.6991	-31.1052
Lord Howe Island	AUS.NSW.LHI	246	163	34	6	116	10	3	21	29	2	25	70	2	3	1	-31.553	159.077
Penrhyn, Cook Islands	COK.PEN	40	31	6	0	16	2	3	5	11	0	10	21	0	0	1	-8.98802	-157.981
Ashmore Reef	AUS.AR	4	3	3	0	2	0	1	0	1	0	1	1	0	0	1	-12.2658	123.078
Pinzón	ECU.GAL.PNZ	3	2	0	1	0	1	0	0	1	0	0	2	0	0	1	-0.610811	-90.6658
Takapoto, French Polynesia (Tuamotu Archipelago)	PYF.TA.TAO	2	2	0	0	2	0	1	0	0	0	2	1	0	0	1	-14.6287	-145.206
Raivavae, French Polynesia (Austral Islands)	PYF.AI.RAI	77	69	4	2	48	10	2	19	34	0	24	39	1	4	1	-23.868	-147.653
Nayau, Lau Islands	FJI.NAY	17	16	2	0	11	4	2	0	3	1	10	9	0	0	1	-17.9783	-179.052
Mohotani, French Polynesia (Marquesas Islands)	PYF.MI.MO	36	33	4	0	16	4	2	5	17	1	11	23	0	1	1	-9.98529	-138.83
Kaukura, French Polynesia (Tuamotu Archipelago)	PYF.TA.KAU	1	0	0	0	0	0	0	0	0	0	0	0	0	0	1	-15.7297	-146.71
Mauke, Cook Islands	COK.MAU	152	120	32	1	75	8	6	12	38	1	26	69	2	3	1	-20.1612	-157.341
Aitutaki, Cook Islands	COK.AI	97	78	17	2	53	6	3	8	18	0	23	47	1	2	1	-18.8668	-159.777
Silhouette, Seychelles	SYC.SIL	129	107	13	1	52	14	5	16	41	1	42	73	3	6	1	-4.48721	55.2307
Cocos (Keeling) Main Atoll	CCK.MA	56	42	16	1	23	3	6	3	8	1	9	27	0	1	1	-12.1636	96.8733
Moruroa, French Polynesia (Tuamotu Archipelago)	PYF.TA.MOR	2	2	0	0	2	0	1	0	0	0	1	0	0	0	1	-21.8494	-138.892
Bermuda	BMU	251	180	24	5	111	22	10	24	41	3	40	107	3	3	1	32.3161	-64.7396
Temoe, French Polynesia (Gambier Islands)	PYF.GI.TEM	1	1	0	0	1	0	0	0	0	0	1	1	0	0	1	-23.346	-134.48
Nauru	NRU	18	16	4	0	10	1	3	4	9	0	7	11	1	0	1	-0.52847	166.934
Majuro Atoll, Marshall Islands	MHL.MA	15	9	2	0	4	0	1	0	1	0	1	4	0	0	1	7.11907	171.216
Sint Eustatius	BES.EUS	36	31	9	2	23	3	5	2	6	2	12	18	2	0	1	17.4908	-62.9763
Mitiaro, Cook Islands	COK.MIT	104	83	20	1	48	7	4	10	22	0	23	52	2	1	1	-19.8671	-157.702
Manihi, French Polynesia (Tuamotu Archipelago)	PYF.TA.MAN	3	3	0	0	3	0	2	0	1	0	3	1	0	0	1	-14.3981	-145.949
Santa Fé	ECU.GAL.SFE	1	1	0	0	0	0	0	0	1	0	0	0	0	0	1	-0.818429	-90.0588
Niau, French Polynesia (Tuamotu Archipelago)	PYF.TA.NIA	16	16	1	1	12	2	4	4	6	0	7	9	0	0	1	-16.1583	-146.349
Atiu, Cook Islands	COK.AT	132	108	24	1	71	10	7	13	37	2	29	62	2	2	1	-19.9957	-158.114
Makatea, French Polynesia (Tuamotu Archipelago)	PYF.TA.MAK	55	49	2	1	37	7	5	11	25	1	17	31	2	0	1	-15.8437	-148.256
Tabueran	KIR.TAB	5	4	2	0	3	0	1	1	0	0	2	1	0	0	1	3.85111	-159.297
Bora Bora, French Polynesia (Society Islands)	PYF.SI.BOR	28	22	3	0	13	5	2	6	11	0	10	16	0	1	1	-16.494	-151.739
Rurutu, French Polynesia (Austral Islands)	PYF.AI.RUR	89	78	5	2	53	10	5	21	35	0	23	47	1	4	1	-22.4749	-151.346
Tikehau, French Polynesia (Tuamotu Archipelago)	PYF.TA.TIK	11	10	1	0	9	0	2	1	3	0	5	5	0	0	1	-15.0053	-148.165
Diego Garcia	GBR.DG	128	85	25	1	44	1	5	7	17	2	15	46	0	2	1	-7.33933	72.4343
Lakshadweep	IND.LAK	16	10	5	0	6	0	1	1	1	0	1	3	0	0	1	9.44684	72.902
Norfolk Island	NFK	261	169	46	9	108	15	5	20	38	2	31	73	2	4	1	-29.0326	167.952
Praslin, Seychelles	SYC.PRA	101	83	8	1	43	14	4	9	32	0	37	51	2	3	1	-4.32388	55.7301
Anegada, British Virgin Islands	VGB.AN	1	1	0	0	1	0	0	0	0	0	1	1	0	0	1	18.7269	-64.3374
Porto Santo	PRT.PSA	100	73	16	5	55	10	5	9	20	2	15	40	0	2	1	33.0692	-16.3422
Eiao, French Polynesia (Marquesas Islands)	PYF.MI.EI	41	35	5	3	17	7	4	9	17	0	18	28	1	2	1	-7.99629	-140.687
Henderson, Pitcairn Islands	PYF.HE	4	4	1	0	4	2	0	0	3	0	3	2	0	0	1	-24.3767	-128.323
Hao, French Polynesia (Tuamotu Archipelago)	PYF.TA.HAO	4	3	0	0	2	0	1	0	0	0	2	1	0	0	1	-18.2565	-140.87
Rapa, French Polynesia (Bass Islands)	PYF.BI.RAP	33	31	3	1	21	5	2	10	17	0	12	21	0	2	1	-27.606	-144.347
Tubuai, French Polynesia (Austral Islands)	PYF.AI.TUB	68	61	6	1	44	10	4	16	30	0	20	34	1	2	1	-23.3726	-149.48
Mangaia, Cook Islands	COK.MA	157	126	24	2	75	11	7	13	40	1	32	75	2	3	1	-21.9281	-157.919
Prince Edward Island, South Africa	ZAF.PEI	3	2	0	0	2	0	0	0	0	0	0	0	0	0	1	-46.6295	37.9205
Matua, Kuril Islands	RUS.KI.MAT	3	2	0	0	0	0	0	1	1	0	0	1	0	0	1	48.0805	153.216
Robinso Crusoe Island, Juan Fernandez Islands	CHL.RCI	188	121	26	9	64	20	7	23	24	1	20	71	0	3	1	-33.6478	-78.849
Alejandro Selkirk Island, Juan Fernadez Islands	CHL.ASI	116	71	18	7	35	9	3	10	15	1	12	41	0	0	1	-33.7675	-80.792
Zeleny, Kuril Islands	RUS.KI.ZEJ	22	20	9	3	14	4	0	4	4	0	1	6	0	0	1	43.508	146.136
Tau	ASM.TAU	151	100	24	0	49	6	2	8	35	1	27	60	1	1	1	-14.242	-169.468
Pinta	ECU.GAL.PNT	8	4	0	0	1	1	0	0	1	0	0	3	0	0	1	0.586845	-90.757
Graciosa	PRT.AZO.GRA	332	209	48	13	143	22	6	29	38	2	38	98	1	1	1	39.0523	-28.0113
Lakeba, Lau Islands	FJI.LAK	31	28	7	0	16	5	2	4	12	0	13	14	0	1	1	-18.2111	-178.79
Española	ECU.GAL.ESP	10	7	2	0	2	1	0	2	3	0	0	5	0	0	1	-1.3784	-89.6787
Rarotonga, Cook Islands	COK.RA	212	171	36	3	113	11	10	17	48	1	44	96	3	5	1	-21.2346	-159.778
Ketoi, Kuril Islands	RUS.KI.KET	1	1	1	0	1	0	0	0	0	0	0	0	0	0	1	47.337	152.478
Tahuata, French Polynesia (Marquesas Islands)	PYF.MI.TA	109	88	11	1	43	10	4	16	43	0	31	57	0	4	1	-9.94499	-139.089
Gough Island	SHN.GI	12	11	2	0	5	0	0	1	2	0	0	6	0	0	1	-40.3188	-9.94232
Kharimkotan, Kuril Islands	RUS.KI.KHA	1	0	0	0	0	0	0	0	0	0	0	0	0	0	1	49.1207	154.526
Huahine, French Polynesia (Society Islands)	PYF.SI.HUA	23	20	2	0	11	5	2	6	9	0	9	14	0	1	1	-16.7465	-151.003
Ua Huka, French Polynesia (Marquesas Islands)	PYF.MI.UH	164	140	21	3	79	16	11	23	52	3	55	94	2	5	1	-8.90932	-139.552
Sint Maarten (Dutch part)	SXM	35	30	9	1	22	3	5	3	5	2	11	18	2	0	1	18.0629	-63.0611
Tahaa, French Polynesia (Society Islands)	PYF.SI.TAH	35	32	1	0	20	8	2	10	19	1	14	22	0	2	1	-16.623	-151.494
Fatu Hiva, French Polynesia (Marquesas Islands)	PYF.MI.FHI	154	133	16	2	71	17	8	23	60	2	49	89	2	5	1	-10.4716	-138.64
Santa Maria	PRT.AZO.MAR	480	293	65	16	197	28	8	51	52	3	49	131	1	2	1	36.9713	-25.0998
Tristan da Cunha	SHN.TC	81	55	13	1	32	0	0	3	8	0	2	31	1	0	1	-37.1124	-12.2851
Rodrigues (Mauritius)	MUS.RO	283	210	39	9	113	26	14	26	67	6	52	137	4	5	1	-19.7163	63.4235
Rangiroa, French Polynesia (Tuamotu Archipelago)	PYF.TA.RAN	9	9	0	0	7	1	3	1	4	1	7	7	0	1	1	-15.1437	-147.57
Montserrat	MSR	20	17	2	0	11	2	2	3	8	0	9	10	1	1	1	16.7395	-62.1897
Ua Pou, French Polynesia (Marquesas Islands)	PYF.MI.UP	147	119	19	3	65	15	8	20	48	2	50	80	2	6	1	-9.39786	-140.074
Juan Fernandez Islands	CHL.JNF	5	5	0	1	3	1	0	1	1	0	1	3	0	0	1	-33.7098	-79.856
Kaho'olawe	USA.HI.KAH	133	81	30	5	50	6	7	10	16	2	18	39	0	2	1	20.5476	-156.609
Macquarie Island	AUS.TAS.MI	3	2	0	0	1	0	0	0	1	0	0	1	0	0	1	-54.6284	158.864
Moorea, French Polynesia (Society Islands)	PYF.SI.MOO	109	99	10	3	69	13	8	20	42	1	34	56	1	4	1	-17.5291	-149.834
Chandigarh	IND.CHA	125	83	13	3	52	3	4	8	15	1	15	49	2	1	0	30.726	76.7718
Socorro	MEX.SOC	47	20	8	1	8	3	0	3	5	0	5	13	0	0	1	18.7918	-110.975
Christmas Island	CXR	172	136	35	1	75	15	6	27	50	1	29	89	3	3	1	-10.4853	105.637
Flores	PRT.AZO.FLO	353	224	46	13	157	22	3	29	44	2	39	105	1	1	1	39.442	-31.2025
Tutuila	ASM.TUA	196	129	35	0	67	9	4	11	40	2	29	70	1	0	1	-14.3003	-170.718
Liechtenstein	LIE	77	68	11	10	59	8	6	16	19	1	15	36	1	3	0	47.1425	9.5538
Mahe, Seychelles	SYC.MAH	278	219	25	2	130	25	10	24	68	4	68	134	3	9	1	-4.67644	55.4673
Aldabra, Seychelles	SYC.ALD	52	34	5	0	15	5	3	6	13	1	12	30	1	2	1	-9.42548	46.3688
Washington DC	USA.DC	540	398	84	26	249	42	12	70	84	3	58	224	3	1	0	38.9086	-77.0154
St Helena	SHN.SH	246	175	30	3	120	10	6	21	35	2	38	82	2	2	1	-15.9594	-5.70849
Easter Island, Chile	CHL.EAS	2	2	1	0	2	0	0	0	0	0	0	0	0	0	1	-27.1205	-109.356
Faial	PRT.AZO.FAI	511	324	70	18	218	32	8	50	57	2	53	144	1	2	1	38.5782	-28.7013
Raiatea, French Polynesia (Society Islands)	PYF.SI.RAI	81	68	9	3	46	11	5	13	32	1	24	40	0	3	1	-16.822	-151.437
Floreana	ECU.GAL.FLO	121	92	14	1	46	12	4	22	38	1	23	63	1	4	1	-1.2936	-90.4353
Ciudad de Buenos Aires	ARG.DF	105	66	21	7	31	6	3	17	10	2	5	33	0	0	0	-34.6179	-58.4507
Ni'ihau	USA.HI.NII	93	63	17	0	39	4	5	6	15	1	21	38	1	2	1	21.8966	-160.152
Aruba	ABW	32	28	10	1	23	3	7	2	4	2	10	16	2	0	1	12.5156	-69.9756
Channel Islands	JEY_GGY	426	294	32	19	240	26	4	49	48	0	43	111	1	3	1	49.3269	-2.29128
São Jorge	PRT.AZO.JOR	341	206	51	14	136	22	4	28	40	2	32	98	1	1	1	38.6372	-28.0292
Shikotan, Kuril Islands	RUS.KI.SHN	18	14	5	1	5	1	0	3	3	0	0	9	0	0	1	43.8009	146.739
Saint Pierre and Miquelon	SPM	196	133	40	11	63	15	1	17	26	0	10	80	1	0	1	46.9302	-56.3061
Bonaire	BES.BON	38	33	11	1	27	4	6	2	4	1	12	18	3	0	1	12.1838	-68.2901
Malta	MLT	104	65	11	9	49	3	1	11	12	0	8	34	0	1	1	35.8905	14.4419
Marion Island	ZAF.MI	11	10	3	0	6	1	0	1	1	0	0	4	0	0	1	-46.906	37.7408
Bremen, Germany	DEU.HB	109	63	8	6	38	6	3	17	11	0	9	29	0	1	0	53.1121	8.78623
Hiva Oa, French Polynesia (Marquesas Islands)	PYF.MI.HO	201	165	28	2	90	19	11	28	74	4	58	105	2	6	1	-9.77478	-139.014
Shimushir, Kuril Islands	RUS.KI.SHI	8	7	3	1	3	1	0	2	1	0	0	5	0	0	1	46.948	151.996
Nuku Hiva, French Polynesia (Marquesas Islands)	PYF.MI.NH	222	182	35	5	100	22	12	29	75	3	58	117	2	6	1	-8.86624	-140.139
Heard Island	HMD.HI	1	1	0	0	1	0	0	0	0	0	0	0	0	0	1	-53.093	73.5169
United States Virgin Islands	USA.VI	315	269	56	10	185	40	28	39	84	6	87	159	6	5	1	17.9717	-64.8028
Crozet Islands	FRA.CI	58	44	14	2	25	4	2	8	6	0	1	22	0	1	1	-46.3417	51.5544
Läna'i	USA.HI.LAE	367	255	61	13	155	19	16	30	55	3	64	131	3	3	1	20.835	-156.927
Shumushu, Kuril Islands	RUS.KI.SHU	2	2	0	0	0	0	0	1	1	0	0	1	0	0	1	50.7397	156.356
Terceira	PRT.AZO.TER	461	265	63	15	170	26	4	40	43	1	34	122	1	2	1	38.7239	-27.2123
Curacao	CUW	47	41	12	2	33	5	7	2	6	2	15	24	3	0	1	12.1934	-68.9715
Pico	PRT.AZO.PIC	397	240	50	13	163	21	4	35	45	2	35	107	1	1	1	38.4695	-28.3336
Wien	AUT.VIE	176	115	10	7	78	9	6	21	29	2	18	52	0	1	0	48.2256	16.3952
Kiritimati, Northern Line Islands	KIR.KII	1	1	1	0	1	0	1	0	0	0	1	0	0	0	1	1.85074	-157.353
Alayan	TJK.ALA	2	2	1	0	0	2	0	0	1	0	2	2	0	0	0	40.3035	69.4785
Eastern Pamirian	TJK.EPA	1	1	1	0	0	1	0	0	1	0	1	1	0	0	0	39.4999	71.3434
Talagante	CHL.TG	9	9	1	0	2	0	1	4	3	0	0	8	0	0	0	-33.6287	-70.8237
Puducherry	IND.PUD	132	88	14	2	52	3	4	8	16	1	16	50	2	1	0	11.9696	79.9463
San Cristóbal	ECU.GAL.CRI	192	139	24	1	78	14	6	22	54	2	32	84	1	4	1	-0.826798	-89.4306
Isle of Man	IMN	383	258	17	7	225	21	2	40	33	0	34	94	1	2	1	54.2284	-4.53785
Santiago	ECU.GAL.SAN	38	25	1	0	8	3	1	3	7	0	5	20	0	0	1	-0.266245	-90.7125
Fernandina	ECU.GAL.FER	6	2	0	0	0	0	0	0	0	0	0	2	0	0	1	-0.385734	-91.5129
Western Pamirian C	TJK.WPC	13	12	7	1	7	3	2	3	6	0	6	9	1	1	0	40.0511	70.639
Singapore	SGP	214	144	39	2	84	8	10	14	32	2	26	71	3	2	1	1.3566	103.82
Moloka'i	USA.HI.MOL	488	333	75	16	207	20	21	30	70	5	84	156	2	5	1	21.1332	-157.015
Faroe Islands	FRO	27	22	9	2	15	6	0	3	0	0	2	9	1	0	1	62.0412	-6.92983
Madeira	PRT.MAD	663	498	73	27	400	43	22	69	98	5	106	206	4	7	1	32.7463	-16.9991
São Miguel	PRT.AZO.MIG	503	298	66	13	202	24	8	38	45	3	44	130	1	1	1	37.7954	-25.4819
Tonga	TON	286	206	61	5	120	12	11	22	53	3	44	118	2	3	1	-19.8567	-174.822
Hamburg, Germany	DEU.HH	160	92	12	6	63	5	4	18	14	1	10	40	0	1	0	53.5546	10.0272
Maipo	CHL.MI	24	15	4	2	7	0	0	4	3	0	2	10	0	0	0	-33.788	-70.7003
Western Pamirian B	TJK.WPB	19	17	6	1	9	5	0	2	7	1	10	13	2	2	0	37.7144	70.1328
Berlin, Germany	DEU.BE	157	90	9	7	63	11	4	20	15	1	14	43	0	2	0	52.4993	13.4088
Santa Cruz	ECU.GAL.CRU	222	155	24	3	86	18	7	26	54	2	36	92	1	4	1	-0.627248	-90.3584
Hongkong	CHN.91	204	163	49	7	100	16	17	26	50	2	31	98	3	4	0	22.411	114.179
Tahiti, French Polynesia (Society Islands)	PYF.SI.THI	201	171	22	5	121	22	13	29	64	4	56	95	2	6	1	-17.6775	-149.401
Sao Tome and Principe	STP	31	26	2	1	12	3	3	4	10	2	6	18	0	0	1	0.456986	6.73659
Delhi	IND.DEL	140	96	12	3	59	4	5	8	17	1	18	56	2	1	0	28.6391	77.0983
Distrito Federal	MEX.DIF	281	205	55	12	131	29	12	45	58	3	36	108	0	3	0	19.2729	-99.1288
Santiago	CHL.SG	287	184	52	19	100	21	8	37	33	2	24	103	1	2	0	-33.3038	-70.5044
Urup, Kuril Islands	RUS.KI.URU	1	0	0	0	0	0	0	0	0	0	0	0	0	0	1	45.9057	149.949
Kaua'i	USA.HI.KAU	666	474	101	23	304	35	32	50	93	7	115	203	3	7	1	22.0584	-159.524
Kunashir, Kuril Islands	RUS.KI.KUR	22	16	5	1	8	1	0	4	4	0	0	10	0	0	1	44.1733	145.947
O'ahu	USA.HI.OAH	877	589	120	25	379	43	36	59	115	6	146	260	8	11	1	21.4587	-157.973
Svalbard	NOR.SVA	6	6	1	1	3	1	0	0	2	0	0	4	0	0	1	78.9534	22.9849
San Antonio	CHL.SA	128	85	18	6	47	6	3	21	14	1	5	44	0	1	0	-33.6559	-71.5721
Quillota	CHL.QU	164	106	31	15	60	13	4	25	19	1	8	56	0	0	0	-32.8718	-71.2134
Chacabuco	CHL.CB	23	13	2	0	6	0	0	4	2	0	1	3	0	0	0	-33.1402	-70.7879
Western Pamirian A	TJK.WPA	15	14	5	0	8	4	0	1	6	1	5	9	1	1	0	39.3722	67.6708
Maui	USA.HI.MAU	846	585	132	25	389	39	29	65	104	6	125	246	3	8	1	20.7904	-156.337
Paramushir, Kuril Islands	RUS.KI.PAR	3	2	0	0	0	0	0	1	1	0	0	1	0	0	1	50.3729	155.723
Mauritius, Republic of	MUS	691	455	91	16	260	37	21	45	106	10	97	261	5	7	1	-20.2519	57.8708
Eastern Tajikistanian C	TJK.ETC	14	13	4	0	7	5	0	1	5	1	8	10	1	2	0	38.4337	70.806
Valparaíso	CHL.VP	236	147	38	14	82	15	4	27	24	1	11	75	0	1	0	-33.1692	-71.4287
Saarland, Germany	DEU.SL	225	137	17	9	95	19	4	27	24	1	27	58	0	4	0	49.3912	6.95721
Luxembourg	LUX	104	65	11	9	49	3	1	11	12	0	8	34	0	1	0	49.7798	6.1102
Eastern Tajikistanian B	TJK.ETB	8	7	2	0	5	3	0	0	1	0	5	5	1	1	0	38.8926	69.4546
Reunion	FRA.REU	623	411	61	18	238	32	25	41	108	11	91	245	7	6	1	-21.1217	55.5382
Vorarlberg	AUT.VOR	122	77	8	5	50	5	5	17	18	1	9	35	0	1	0	47.2507	9.89903
Rhode Island	USA.RI	684	495	84	34	320	56	15	85	99	2	86	274	3	7	0	41.6848	-71.5599
San Felipe de Aconcagua	CHL.SF	73	44	11	5	18	3	2	11	6	0	1	28	0	0	0	-32.6031	-70.7317
Cauquenes	CHL.CQ	80	51	12	9	31	5	2	5	4	0	8	26	0	0	0	-35.941	-72.3697
Eastern Tajikistanian A	TJK.ETA	12	10	3	0	6	5	0	1	3	0	6	7	1	2	0	36.957	71.9785
South Tajikistanian D	TJK.STD	13	11	4	1	8	3	1	1	3	0	6	7	1	1	0	40.656	69.8896
Iturup, Kuril Islands	RUS.KI.ITU	18	14	4	1	6	1	0	4	3	0	0	9	0	0	1	45.076	147.877
Los Andes	CHL.LA	83	58	15	6	26	5	1	11	10	0	3	36	0	0	0	-32.7983	-70.3523
Cardenal Caro	CHL.CC	57	36	15	7	17	1	1	8	2	0	3	16	0	0	0	-34.326	-71.7803
Concepción	CHL.CN	227	140	33	18	76	21	6	24	25	1	19	85	2	2	0	-36.8923	-72.887
South Tajikistanian C	TJK.STC	23	19	6	2	14	5	3	3	7	1	9	13	1	2	0	37.4838	69.1636
South Tajikistanian B	TJK.STB	21	17	5	1	11	4	1	3	6	1	10	12	1	1	0	38.4301	71.8077
South Georgia Island	SGS.SGI	30	23	9	2	17	3	0	3	2	0	1	8	0	0	1	-54.358	-36.7186
South Tajikistanian A	TJK.STA	46	40	12	3	23	14	3	9	13	1	18	27	2	4	0	38.78	68.6604
Hissaro-Darvasian F	TJK.HDF	12	9	3	0	7	3	0	0	3	1	4	6	1	1	0	38.7652	71.4333
Hissaro-Darvasian E	TJK.HDE	12	10	4	0	5	5	0	0	4	1	6	9	2	2	0	39.7585	69.0242
Cape Verde	CPV	63	50	2	4	36	6	9	6	14	4	20	36	0	0	1	15.9361	-23.9672
Burgenland	AUT.BUR	161	106	11	7	73	8	6	17	26	2	21	54	0	2	0	47.5602	16.5396
Hissaro-Darvasian D	TJK.HDD	10	8	3	0	5	3	0	1	2	1	4	6	1	1	0	38.3287	68.5843
Tlaxcala	MEX.TLA	151	115	42	7	73	15	7	22	27	3	16	58	0	2	0	19.4149	-98.1376
Hissaro-Darvasian C	TJK.HDC	11	9	3	0	6	5	1	1	2	0	6	8	1	1	0	39.0203	70.1337
Goa	IND.GOA	178	123	14	7	78	6	11	10	25	2	27	72	2	2	0	15.358	74.0802
Petorca	CHL.PE	76	41	8	4	25	2	1	6	7	0	4	20	0	0	0	-32.3202	-71.0259
Hissaro-Darvasian B	TJK.HDB	10	8	2	0	6	4	0	0	1	1	4	7	1	1	0	39.2471	68.2107
Kangaroo Island	AUS.SA.KI	298	164	43	11	107	13	8	31	23	1	18	51	0	0	1	-35.828	137.24
Isabela	ECU.GAL.ISA	160	125	19	1	62	15	4	23	53	2	29	78	1	4	1	-0.559293	-91.1843
Morelos	MEX.MOR	379	325	75	12	213	52	20	69	102	6	76	187	3	8	0	18.7581	-99.0693
Hissaro-Darvasian A	TJK.HDA	20	16	3	4	12	4	0	1	2	1	8	12	1	1	0	40.3469	69.98
Delaware	USA.DE	739	514	99	33	329	58	20	87	98	3	81	271	2	6	0	38.9984	-75.5129
Balearic Islands	ESP.BAL	180	128	23	8	90	17	12	20	36	3	32	72	0	4	1	39.5597	2.8999
Melipilla	CHL.ME	4	3	2	0	1	0	0	1	1	0	0	1	0	0	0	-33.7539	-71.1759
Colchagua	CHL.CL	100	60	17	10	26	5	2	10	10	0	5	38	0	0	0	-34.7087	-71.0676
Zeravshanian C	TJK.ZEC	16	13	5	0	8	5	0	1	5	0	8	9	1	2	0	38.5242	70.2904
Aguascalientes	MEX.AGU	142	114	49	9	71	18	10	22	26	3	24	60	1	1	0	22.0108	-102.362
Arauco	CHL.AU	95	64	13	11	35	7	3	7	8	0	5	41	1	0	0	-37.6857	-73.3258
Colima	MEX.COL	207	167	59	5	102	24	11	38	53	4	43	103	3	5	0	19.1371	-103.918
Shanghai	CHN.31	116	101	27	5	59	12	6	25	33	1	18	63	1	2	0	31.1699	121.409
Distrito Federal	BRA.DF	153	123	31	5	77	15	9	22	32	2	41	60	2	1	0	-15.7712	-47.7898
Prince Edward Island	CAN.PE	405	287	66	21	160	33	12	50	61	0	44	175	3	3	1	46.3962	-63.2446
Cordillera	CHL.CD	46	31	12	3	13	1	1	7	3	0	0	19	0	0	0	-33.6788	-70.1502
Zeravshanian B	TJK.ZEB	17	14	5	1	8	5	0	2	4	1	6	9	1	1	0	38.0806	72.1059
North-West province, Iceland	ISL.INV	32	22	6	3	19	5	0	2	0	0	3	10	0	0	1	65.8069	-22.7504
GNB_South	GNB.SO	29	23	5	0	10	0	1	3	7	0	6	15	0	0	0	11.4545	-15.2127
Cachapoal	CHL.CA	60	45	7	7	19	5	1	9	9	0	3	29	0	0	0	-34.2926	-70.6921
Zeravshanian A	TJK.ZEA	18	14	4	2	10	5	1	3	3	0	7	9	1	1	0	39.1781	71.313
Salzburg	AUT.SAL	149	95	8	6	65	6	4	17	19	2	15	48	0	0	0	47.3867	13.0911
General Carrera	CHL.GC	6	5	1	0	3	0	0	0	0	0	0	1	0	0	0	-46.5711	-72.3266
Turkestanian B	TJK.TUB	13	11	2	1	7	3	0	2	1	0	7	7	1	1	0	39.3301	69.464
Andaman and Nicobar	IND.AAN	95	69	14	4	39	2	9	6	15	2	17	39	1	1	1	11.1513	92.9688
Sikkim	IND.SIK	155	107	18	4	64	6	6	9	18	1	21	65	3	2	0	27.5633	88.4663
Curicó	CHL.CU	155	99	29	11	48	7	2	20	17	0	10	51	0	1	0	-35.0905	-71.1453
Southern Lofty	AUS.SA.SL	1004	579	122	35	397	54	22	106	105	3	86	215	3	5	0	-35.0761	138.722
Canary Islands	ESP.CI	230	151	20	10	123	12	9	16	22	3	29	70	2	3	1	28.3366	-15.674
Arica	CHL.AR	83	53	20	2	23	2	2	7	8	1	7	31	0	0	0	-18.7524	-69.9015
Turkestanian A	TJK.TUA	13	11	2	0	8	4	0	0	2	1	6	7	1	2	0	37.5484	68.3932
Yorke Peninsula	AUS.SA.YP	365	180	54	9	114	19	8	38	33	1	21	62	0	2	0	-34.4123	137.652
Warren	AUS.WA.WAR	562	338	78	20	230	24	11	60	47	0	36	118	0	1	0	-34.5793	116.223
Chiloé	CHL.CE	149	102	30	11	56	11	3	16	14	1	7	56	1	1	0	-42.6252	-73.8917
Kerguelen Islands	FRA.KI	67	50	21	2	29	5	2	8	6	0	2	20	1	0	1	-49.2934	69.4939
Corsica	FRA.COR	391	277	53	24	203	42	19	60	86	5	65	152	3	7	1	42.1517	9.10556
Prisyrdarian	TJK.PRI	19	15	4	2	12	3	1	2	3	1	8	9	1	1	0	38.1121	69.5056
Puerto Rico	PRI	795	662	107	17	472	78	49	93	178	11	191	313	8	16	1	18.222	-66.4681
Antártica Chilena	CHL.AC	9	7	4	0	5	0	0	0	0	0	0	2	0	0	0	-55.1467	-68.6307
Parinacota	CHL.PR	9	7	2	0	1	1	1	2	2	0	1	6	0	0	0	-18.2991	-69.4171
Mogoltausian	TJK.MOG	10	8	2	0	6	3	0	0	1	0	5	6	1	1	0	37.4766	72.1553
Linares	CHL.LN	138	92	31	11	44	5	4	14	11	0	10	48	0	1	0	-36.0291	-71.4694
Osorno	CHL.OS	127	92	23	10	46	11	2	14	13	0	7	51	1	0	0	-40.6975	-73.0471
Kärnten	AUT.CAR	172	114	13	7	77	8	7	17	28	2	17	55	0	1	0	46.7749	13.9267
Coihaique	CHL.CI	6	5	2	0	3	0	0	0	1	0	0	1	0	0	0	-45.0961	-71.8403
Cyprus	CYP	142	120	32	15	81	23	18	23	50	5	39	81	4	2	1	35.08	33.2577
South province, Iceland	ISL.ISU	48	30	8	4	26	4	0	3	0	0	5	10	0	0	1	63.9002	-19.8031
Gambia	GAM	4	4	1	0	0	0	0	0	2	1	2	4	0	0	0	13.4327	-15.4881
Choapa	CHL.CH	90	56	17	4	30	1	1	9	5	0	3	24	0	0	0	-31.7	-71.0177
Palena	CHL.PL	4	4	0	0	2	0	0	0	0	0	0	2	0	0	0	-42.9792	-72.4861
Hampton	AUS.WA.HAM	60	28	8	2	18	2	0	7	3	0	0	10	0	0	0	-31.9561	127.504
Tripura	IND.TRI	125	86	11	1	53	3	4	9	14	1	16	50	2	1	0	23.7405	91.735
Hawai'i (Big Island)	USA.HI.HAW	878	586	135	28	375	45	32	70	120	7	132	258	3	8	1	19.5981	-155.518
Westprovince, Iceland	ISL.IVE	50	30	10	5	25	4	0	3	1	0	5	11	0	0	1	64.6887	-21.8829
Qatar	QAT	127	74	21	6	29	6	12	10	24	2	13	54	0	2	0	25.3099	51.1896
Jamaica	JAM	22	21	6	2	15	0	5	1	4	1	8	7	0	0	1	18.1571	-77.3105
Talca	CHL.TC	150	97	23	12	52	6	4	20	12	0	10	52	0	0	0	-35.5379	-71.3961
GNB_North	GNB.NO	39	32	6	1	14	2	1	3	9	0	9	23	0	0	0	12.221	-15.6373
Tianjin	CHN.12	98	85	23	5	50	11	7	22	30	1	15	53	0	2	0	39.285	117.308
Querétaro	MEX.QUE	315	264	70	15	163	42	15	60	83	4	53	160	2	6	0	20.8447	-99.8465
Oberösterreich	AUT.UPP	177	121	12	7	85	8	6	22	29	2	21	56	0	2	0	48.1469	13.9695
South Coast	AUS.NSW.SC	490	302	73	15	200	21	10	45	43	3	28	120	3	1	0	-36.1457	149.979
Limarí	CHL.LM	110	69	17	6	39	9	2	11	12	1	7	36	0	1	0	-30.7884	-70.9711
Ñuble	CHL.NU	204	116	37	14	61	9	4	24	20	0	8	61	1	0	0	-36.6419	-71.97
Tirol	AUT.TYR	147	95	10	5	63	6	5	16	19	1	13	46	0	1	0	47.1952	11.5001
Connecticut	USA.CT	1090	742	113	37	503	85	24	136	145	3	115	376	5	12	0	41.6258	-72.7275
Bahamas	BHS	44	40	7	2	35	3	4	4	6	0	16	18	1	1	1	24.2598	-76.6441
Malleco	CHL.ML	197	118	31	9	65	9	3	24	15	0	9	59	0	0	0	-38.2222	-71.9913
Northern Ireland	GBR.NIR	372	262	24	17	216	17	4	43	35	0	55	82	0	5	1	54.612	-6.69119
Biobío	CHL.BI	138	91	28	13	46	9	3	21	17	0	9	54	1	1	0	-37.5125	-71.9618
Llanquihue	CHL.LL	92	67	19	5	40	5	1	7	7	0	4	35	0	0	0	-41.3675	-72.8174
Northern Lofty	AUS.SA.NL	545	307	82	27	197	31	13	63	56	3	45	124	0	2	0	-33.7519	138.567
GNB_East	GNB.EA	26	23	6	0	6	1	0	3	7	0	5	15	0	0	0	12.156	-14.3473
Swan Coastal Plain	AUS.WA.SWA	901	535	130	28	360	42	26	92	90	5	87	199	5	6	0	-31.6197	115.696
East province, Iceland	ISL.IAU	41	26	7	5	23	4	0	1	0	0	5	11	0	0	1	65.0974	-15.0367
Schleswig-Holstein, Germany	DEU.SH	172	101	12	7	73	3	3	22	16	0	10	43	0	1	0	54.1888	9.80583
Región Metropolitana de Santiago, Chile	CHL.RSA	9	6	1	3	4	1	0	1	1	0	1	5	0	0	0	-33.6112	-70.6438
Región del Libertador General Bernardo O'Higgins, Chile	CHL.RLI	5	4	0	1	2	1	0	1	1	0	1	3	0	0	0	-34.4433	-71.048
Región de Valparaíso, Chile	CHL.RVA	12	10	4	2	8	1	0	2	1	0	1	5	0	0	0	-32.7933	-70.978
Thüringen, Germany	DEU.TH	309	191	18	11	143	24	5	40	26	0	27	70	0	3	0	50.903	11.0305
Steiermark	AUT.STY	179	111	12	6	75	6	6	19	25	2	18	53	0	1	0	47.2784	15.0116
Tocopilla	CHL.TO	11	8	4	1	3	0	1	2	1	0	2	6	0	0	0	-22.0492	-69.6022
Beijing	CHN.11	158	126	34	7	75	13	8	27	44	2	24	78	0	3	0	40.1754	116.405
Nagaland	IND.NAG	132	91	14	1	55	4	3	9	16	1	16	54	3	1	0	26.0463	94.4498
Swaziland	SWZ	292	195	27	7	124	14	12	22	42	4	36	108	4	5	0	-26.579	31.4903
Elqui	CHL.EQ	84	51	16	5	28	3	2	9	6	0	2	24	0	0	0	-29.8385	-70.7438
Central Highlands, Iceland	ISL.IMI	6	3	3	0	3	0	0	0	0	0	0	0	0	0	1	64.5913	-18.3409
Central Coast	AUS.NSW.CC	1022	619	147	31	431	41	20	93	107	5	84	247	4	4	0	-33.6797	150.807
Valdivia	CHL.VD	213	141	38	13	76	13	4	19	21	0	13	71	2	1	0	-39.983	-72.559
Huasco	CHL.HU	82	51	12	4	25	5	1	10	10	1	3	24	0	0	0	-28.7965	-70.5505
Sachsen, Germany	DEU.SN	374	235	22	13	177	28	9	45	42	2	36	86	0	5	0	51.0513	13.3541
Gauteng	ZAF.GA	486	341	76	27	237	30	24	43	71	6	66	171	5	4	0	-26.0453	28.2092
Victoria Bonaparte	AUS.WA.VB	208	153	62	4	74	6	10	20	31	1	29	81	2	1	0	-15.7453	128.468
Cautín	CHL.CT	249	153	43	17	79	16	5	23	26	0	14	76	2	1	0	-38.9183	-72.4383
Niederösterreich	AUT.LOW	203	128	12	7	88	8	7	24	30	2	20	58	0	2	0	48.277	15.7493
New Caledonia	NCL	63	46	9	2	36	2	1	4	9	0	15	20	0	0	1	-21.2946	165.672
New Jersey	USA.NJ	1165	739	139	42	467	78	25	132	151	3	119	392	3	11	0	40.1929	-74.6649
Rheinland-Pfalz, Germany	DEU.RP	336	194	26	12	143	22	8	37	33	1	31	76	0	5	0	49.9165	7.45364
Slovenia	SVN	225	149	13	7	117	10	8	20	28	2	34	81	1	2	0	46.1236	14.8265
Sachsen-Anhalt, Germany	DEU.ST	493	285	24	18	221	34	6	51	39	1	49	115	0	1	0	52.0119	11.7055
Mizoram	IND.MIZ	127	86	12	1	52	3	3	8	15	1	15	51	2	1	0	23.2979	92.8309
Tierra del Fuego	ARG.TF	136	102	34	10	50	13	3	20	21	0	5	52	1	0	1	-54.3298	-67.4263
Wales	GBR.WAL	792	493	38	26	390	44	10	78	78	0	86	174	2	9	1	52.3368	-3.76161
Hessen, Germany	DEU.HE	301	169	22	11	119	17	4	33	28	1	27	67	0	4	0	50.6022	9.03944
Massachusetts	USA.MA	1462	893	137	51	601	91	25	172	179	3	137	434	8	14	0	42.2592	-71.809
Hidalgo	MEX.HID	326	260	65	18	160	46	20	61	81	4	50	156	1	6	0	20.4715	-98.8713
Sergipe	BRA.SE	79	64	17	1	37	6	9	9	19	3	22	45	3	0	0	-10.5792	-37.4471
Djibouti	DJI	22	19	5	1	7	1	3	2	5	0	2	16	1	0	0	11.7498	42.5779
Tierra del Fuego	CHL.TI	59	42	10	3	23	6	0	6	4	0	2	21	1	0	1	-53.6261	-69.5162
México	MEX.MEX	497	396	101	18	255	60	26	82	119	6	83	211	4	7	0	19.3598	-99.631
Manipur	IND.MAN	131	88	13	1	53	3	3	10	16	1	15	51	2	1	0	24.725	93.8836
Central Tablelands	AUS.NSW.CT	634	395	96	27	264	33	8	68	52	2	47	161	3	4	0	-33.6652	149.802
Israel	ISR	102	65	14	8	50	4	13	2	13	5	19	36	1	3	0	31.444	34.996
Moreton	AUS.QNS.MO	944	643	153	24	433	38	26	94	130	9	94	277	6	9	0	-27.4363	152.679
Wide Bay	AUS.QNS.WB	599	415	115	18	267	26	17	50	81	4	57	190	2	6	0	-25.6191	152.454
Belize	BLZ	62	51	21	2	33	5	6	11	16	2	15	25	0	0	0	17.2177	-88.6848
Lusaka	ZMB.LS	76	59	18	1	30	9	6	10	21	1	22	38	3	2	0	-15.3599	29.1997
Meghalaya	IND.MEG	147	101	15	2	60	5	3	9	18	1	17	61	3	2	0	25.5352	91.2801
Capitán Prat	CHL.CP	3	2	0	0	1	1	0	0	1	0	0	2	0	0	0	-47.9429	-73.7656
Tucumán	ARG.TU	131	95	29	8	49	17	6	18	22	4	13	59	1	1	0	-26.9432	-65.3782
Mecklenburg-Vorpommern, Germany	DEU.MV	147	81	12	8	56	5	3	20	12	0	10	35	0	1	0	53.7531	12.5376
Sardinia	ITA.SAR	118	74	13	3	49	1	6	6	15	2	10	39	0	0	1	40.0902	9.03622
Tabasco	MEX.TAB	265	223	61	3	147	33	18	38	66	6	66	119	3	6	0	17.9463	-92.5757
New Hampshire	USA.NH	665	468	87	28	307	54	18	87	99	3	60	251	2	6	0	43.6906	-71.5791
Lipetsk	RUS.LP	149	98	13	8	68	6	4	25	24	0	15	48	0	1	0	52.6463	39.1331
North province, Iceland	ISL.INO	47	28	8	4	24	4	0	1	1	0	4	12	0	0	1	65.6071	-18.194
Vermont	USA.VT	771	533	100	34	351	65	19	86	108	2	70	290	3	8	0	44.0824	-72.6599
Rwanda	RWA	87	76	7	1	63	2	12	7	16	3	28	36	2	1	0	-1.99135	29.9388
The former Yugoslav Republic of Macedonia	MKD	6	2	0	0	0	0	0	0	0	0	0	2	0	0	0	41.5931	21.6996
Eastern region	ZWE.E	185	142	22	11	89	8	10	11	24	2	39	75	4	3	0	-19.1594	32.5721
Sicily	ITA.SIC	143	90	14	7	66	5	9	10	20	4	20	50	1	0	1	37.5876	14.1555
Tula	RUS.TL	146	102	13	9	73	9	3	25	23	0	15	49	0	1	0	53.8912	37.5576
Maryland	USA.MD	1161	737	150	40	466	75	27	136	149	5	118	380	6	10	0	39.0487	-76.7995
Mordovia	RUS.MR	160	105	12	11	78	12	2	28	24	0	15	48	0	1	0	54.3711	44.4725
Equatorial Guinea	GNQ	205	165	25	3	101	20	11	30	60	5	47	106	2	5	0	1.694	10.3605
Burundi	BDI	57	53	7	1	42	2	7	7	8	1	19	24	0	1	0	-3.34034	29.9018
Nayarit	MEX.NAY	245	205	56	6	139	29	15	37	59	7	61	116	3	6	0	21.8492	-104.914
Alagoas	BRA.AL	86	68	16	3	37	8	6	9	19	2	23	38	3	0	0	-9.51302	-36.6255
Chañaral	CHL.CR	8	6	3	1	3	1	2	3	2	0	0	5	0	0	0	-26.2607	-69.4639
Albania	ALB	105	73	8	7	46	13	10	17	29	3	27	49	1	2	0	41.1515	20.0654
Región del Maule, Chile	CHL.RMU	7	6	1	1	4	1	0	1	1	0	1	3	0	0	0	-35.5762	-71.4165
Esperance Plains	AUS.WA.ESP	388	203	68	16	121	17	11	49	31	2	14	73	0	0	0	-33.8949	120.536
South-Eastern	AUS.SA.SE	624	346	95	22	222	37	13	62	53	1	43	122	2	1	0	-36.5923	140.334
Brandenburg, Germany	DEU.BB	225	128	15	9	90	12	7	28	22	1	17	56	0	3	0	52.4733	13.3991
Armenia	ARM	364	262	7	5	228	19	7	43	35	2	84	106	2	10	0	40.2862	44.9474
Misiones	ARG.MI	85	61	18	7	34	9	2	8	18	0	11	36	1	1	0	-26.8674	-54.6482
Burnett	AUS.QNS.BN	406	268	79	16	168	17	10	35	42	4	31	122	3	2	0	-25.7329	151.291
Tanami	AUS.WA.TAN	14	10	2	0	2	0	0	2	2	0	2	7	0	0	0	-19.8166	128.277
Guanajuato	MEX.GUA	213	164	63	10	91	22	13	41	43	2	23	87	1	1	0	20.8937	-101.021
Lesotho	LSO	274	177	42	18	101	17	12	23	37	4	44	92	2	2	0	-29.5831	28.2227
Belgium	BEL	494	281	27	15	212	25	6	43	38	1	40	106	1	5	0	50.6257	4.69006
Copiapó	CHL.CO	54	33	8	0	11	2	1	8	8	1	2	21	0	0	0	-27.5294	-69.9153
Northern Tablelands	AUS.NSW.NT	482	286	89	24	176	24	6	49	41	1	35	122	2	2	0	-30.4725	151.578
South Western Slopes	AUS.NSW.SWS	488	275	91	20	160	21	10	61	48	3	27	105	1	2	0	-35.2573	147.322
Copperbelt	ZMB.CO	41	32	9	2	17	7	6	9	17	1	14	26	1	2	0	-13.1207	27.8509
Republic of Moldova	MDA	184	130	32	7	57	28	11	29	48	2	30	80	0	1	0	47.1939	28.4739
Hainan	CHN.46	216	172	43	1	107	10	11	22	47	3	23	97	3	3	1	19.2005	109.742
Magallanes	CHL.MG	186	141	42	9	79	11	9	22	29	2	12	72	0	1	0	-53.0573	-71.6346
Puebla	MEX.PUE	376	314	85	14	192	51	21	70	96	5	71	173	3	5	0	19.0016	-97.8853
Nordrhein-Westfalen, Germany	DEU.NW	331	197	27	10	146	19	6	35	30	1	27	67	0	3	0	51.4767	7.56653
Región de La Araucanía, Chile	CHL.RAR	10	7	2	2	5	1	0	0	0	0	0	3	0	0	0	-38.6956	-72.2799
Netherlands	NLD	235	140	21	10	98	9	5	30	28	1	24	52	0	2	0	52.2347	5.62264
Aisén	CHL.AI	53	41	10	6	22	3	1	5	6	0	0	21	0	0	0	-45.435	-73.6874
Región del Bío Bío, Chile	CHL.RBI	10	7	1	1	5	1	0	1	1	0	1	3	0	0	0	-37.1793	-72.2669
Baden-Württemberg, Germany	DEU.BW	282	144	22	12	98	15	4	28	27	1	18	59	0	2	0	48.5419	9.05144
Taiwan	TWN	737	506	143	22	305	46	34	64	121	5	97	271	5	9	1	23.7511	120.962
Port Curtis	AUS.QNS.PC	517	366	106	18	228	22	17	47	78	4	54	174	5	4	0	-23.5516	150.566
Ulyanovsk Oblast, Russian Federation	RUS.UL	190	122	15	8	78	9	4	31	30	0	25	62	0	1	0	53.9047	47.9631
Flinders Ranges	AUS.SA.FR	359	203	57	15	125	27	12	46	45	2	28	93	1	2	0	-31.4423	138.599
Yucatán	MEX.YUC	248	214	57	4	137	30	17	38	69	8	65	127	2	7	0	20.7781	-88.941
Última Esperanza	CHL.UE	89	62	21	4	29	4	3	10	13	0	1	31	0	0	0	-50.8604	-73.9035
Kerala	IND.KER	281	190	32	12	124	8	16	14	34	3	37	94	2	3	0	10.4681	76.4043
Kuram	TJK.KUR	11	9	3	1	7	3	1	1	2	0	6	6	1	1	0	38.2784	73.5364
Geraldton Sandplains	AUS.WA.GSP	368	209	71	11	123	15	9	48	35	1	18	84	1	1	0	-28.4971	114.912
Southern Tablelands	AUS.NSW.ST	618	369	107	34	235	35	12	73	58	2	53	166	3	5	0	-35.7151	149.07
Región de Coquimbo, Chile	CHL.RCO	7	5	1	1	3	1	0	1	1	0	1	3	0	0	0	-30.6246	-70.887
Ryazan	RUS.RZ	139	93	16	8	61	6	3	21	20	0	11	41	0	2	0	54.3284	40.6244
Iquique	CHL.IE	40	28	9	2	13	3	2	6	3	0	4	18	0	0	0	-20.2018	-69.4102
Denmark	DNK	425	272	37	29	170	36	10	51	58	1	45	153	2	8	0	55.9648	10.0417
Switzerland	CHE	165	96	17	8	74	8	3	7	16	2	13	49	1	1	0	46.799	8.21535
El Loa	CHL.EL	45	35	7	4	14	7	2	6	6	0	6	28	0	1	0	-22.7606	-68.2227
Yalgoo	AUS.WA.YAL	113	55	23	4	25	2	2	15	9	0	0	23	0	0	0	-28.4908	116.6
Rio de Janeiro	BRA.RJ	264	204	41	5	135	14	14	30	56	5	52	106	5	3	0	-22.19	-42.6656
Haryana	IND.HAR	150	101	15	5	64	4	8	10	18	1	20	54	2	2	0	29.1923	76.3241
North Western Slopes	AUS.NSW.NWS	584	340	106	23	207	24	12	65	57	2	47	139	4	3	0	-30.5742	150.327
Jarrah Forest	AUS.WA.JF	797	457	106	27	311	41	20	86	80	3	64	168	3	3	0	-33.4276	116.557
Espírito Santo	BRA.ES	163	137	35	6	89	12	13	20	38	4	46	75	4	1	0	-19.573	-40.6676
Estonia	EST	123	87	6	7	65	7	1	18	13	0	20	46	0	2	0	58.6741	25.5276
Moskva	RUS.MS	612	365	43	22	243	32	7	79	66	1	53	153	1	4	0	55.6581	37.647
Central Ranges	AUS.WA.CR	21	10	3	1	4	1	0	2	1	0	0	7	0	0	0	-25.2678	127.96
Murray	AUS.SA.MU	553	292	85	18	187	27	11	58	54	2	43	112	2	3	0	-34.2789	140.036
Dominican Republic	DOM	64	50	11	4	36	3	9	2	9	0	21	22	2	0	1	18.9096	-70.4911
Niedersachsen, Germany	DEU.NI	250	145	17	7	107	14	4	25	19	1	22	55	0	1	0	52.7703	9.16992
Slovakia	SVK	159	97	14	9	68	7	6	13	19	2	23	50	0	2	0	48.7049	19.4804
Luapula	ZMB.LP	20	19	7	0	12	5	5	10	13	1	9	15	2	0	0	-10.6998	29.2077
Campeche	MEX.CAM	255	221	57	4	154	29	20	37	69	9	63	125	3	6	0	18.8725	-90.4332
Punjab	IND.PUN	158	105	16	4	66	6	7	9	21	1	21	61	2	2	0	30.8467	75.4151
Quintana Roo	MEX.ROO	207	182	48	3	120	26	17	34	61	7	58	112	3	5	0	19.5585	-88.2551
Ningxia Hui	CHN.64	116	100	31	6	55	12	8	24	32	1	18	63	0	2	0	37.2733	106.154
Voronezh	RUS.VR	203	155	16	9	108	10	6	40	40	1	43	71	0	5	0	50.972	40.2194
Costa Rica	CRI	278	227	58	3	153	18	6	31	41	3	39	95	2	5	0	9.96935	-84.1821
Rio Grande do Norte	BRA.RN	104	84	23	5	45	7	10	12	24	4	25	48	4	0	0	-5.84216	-36.6816
Jujuy	ARG.JU	107	69	20	7	31	7	3	13	18	1	6	42	0	1	0	-23.3109	-65.7673
Uttaranchal	IND.UTH	179	123	20	6	79	5	7	10	20	2	20	70	3	2	0	30.1538	79.2133
Ord Victoria Plain	AUS.WA.OVP	83	63	22	3	27	5	3	5	9	1	10	40	1	1	0	-18.3278	127.443
North Coast	AUS.NSW.NC	897	579	145	23	392	32	18	89	106	5	77	230	2	4	0	-30.5962	152.438
Himachal Pradesh	IND.HIP	440	287	55	20	155	19	16	32	56	5	45	178	5	3	0	31.9117	77.2518
Nova Scotia	CAN.NS	658	452	85	34	272	60	14	81	98	0	68	257	2	8	0	45.1512	-63.3033
Croatia	HRV	97	65	10	4	42	5	6	9	19	2	11	44	1	4	0	45.0512	16.4118
Togo	TGO	13	11	1	0	3	0	0	0	5	1	4	10	0	1	0	8.54213	0.9656
Paraíba	BRA.PB	135	108	32	6	63	9	13	14	32	4	33	64	3	1	0	-7.11898	-36.8233
Eastern	AUS.SA.EA	154	82	26	8	44	8	5	19	14	1	11	40	1	0	0	-31.67	140.086
Región de Tarapacá and Arica and Parinacota, Chile	CHL.RTA	2	1	0	0	0	0	0	0	0	0	0	1	0	0	0	-19.7029	-69.479
Sinaloa	MEX.SIN	267	225	61	8	139	31	18	44	72	8	69	141	4	11	0	25.0218	-107.483
Michoacán	MEX.MIC	426	344	96	13	221	55	24	73	104	6	79	197	3	9	0	19.211	-101.88
Región de Los Lagos, Chile	CHL.RLL	9	6	1	1	4	1	0	0	0	0	0	2	0	0	0	-41.3205	-72.8715
Khakass	RUS.SIB.RK	85	52	13	6	25	5	4	16	15	0	5	30	0	1	0	53.3931	89.8978
West Virginia	USA.WV	769	528	95	31	347	59	21	101	106	2	77	286	3	4	0	38.6414	-80.6124
Nullarbor	AUS.SA.NU	81	47	18	3	26	4	2	17	10	0	2	24	0	1	0	-30.8144	130.905
San Luis Potosí	MEX.SLP	362	306	78	13	189	49	23	69	95	7	69	178	4	7	0	22.6156	-100.438
Tasmania	AUS.TAS	836	493	115	32	329	40	12	94	79	0	46	187	4	4	1	-42.0212	146.591
Guerrero	MEX.GRO	268	212	60	5	129	28	14	40	62	4	54	119	3	6	0	17.667	-99.9021
Latvia	LVA	266	188	18	16	135	18	8	35	41	0	46	96	3	7	0	56.8575	24.9294
Lithuania	LTU	255	179	10	9	122	21	4	37	37	0	37	91	0	4	0	55.3357	23.8981
Nuevo León	MEX.NLE	289	243	78	12	160	36	20	49	66	7	50	135	1	4	0	25.5774	-99.9591
Antofagasta	CHL.AN	74	54	14	5	24	7	3	13	9	1	8	38	1	1	0	-24.2667	-69.5677
Darling Downs	AUS.QNS.DD	589	376	113	24	235	27	18	58	70	5	50	159	3	1	0	-27.6168	150.786
Sri Lanka	LKA	354	236	47	5	156	14	11	28	49	6	51	108	3	3	1	7.61591	80.7032
United Arab Emirates	ARE	8	7	1	1	7	0	3	0	3	1	2	5	0	1	0	23.9245	54.3454
Central region	ZWE.C	190	145	22	10	85	5	8	13	28	5	32	82	3	2	0	-18.6492	30.524
Eastern	ZMB.EA	52	40	11	0	19	7	7	12	19	1	18	30	2	0	0	-12.9659	32.1395
Ireland	IRL	348	244	16	10	195	26	5	41	29	0	35	95	2	2	1	53.1782	-8.14504
Georgia	GEO	146	83	17	8	48	13	4	7	15	1	16	47	1	1	0	42.1751	43.5299
Bayern, Germany	DEU.BY	360	192	24	11	139	26	5	33	35	1	26	73	0	3	0	48.9462	11.4223
Veracruz	MEX.VER	607	485	102	16	328	68	27	93	129	10	106	251	4	10	0	19.3746	-96.4031
Baja California Sur	MEX.BCS	160	121	44	5	70	13	12	29	37	2	21	73	2	1	0	25.9186	-112.042
Baja California Norte	MEX.BCN	259	180	64	12	100	25	12	45	46	2	29	94	2	4	0	30.5405	-115.094
New Brunswick	CAN.NB	580	398	76	35	250	45	14	60	79	0	56	228	2	5	0	46.6289	-66.3718
Sierra Leone	SLE	16	14	3	0	3	0	0	0	7	1	6	11	0	1	0	8.5506	-11.7752
Chiapas	MEX.CHP	561	470	98	18	321	62	24	84	134	7	100	244	4	11	0	16.499	-92.4653
Mallee	AUS.WA.MAL	282	151	56	9	79	10	6	40	22	1	3	52	0	0	0	-33.0347	120.604
Panama	PAN	96	81	31	1	52	6	2	9	14	1	14	28	0	0	0	8.50719	-80.1027
Zacatecas	MEX.ZAC	186	155	59	8	87	23	12	33	41	4	30	88	4	4	0	23.3092	-102.7
Jharkhand	IND.JHA	115	79	10	2	48	3	5	7	15	1	16	49	2	1	0	23.6193	85.5885
Región Aisén del General Carlos Ibáñez del Campo, Chile	CHL.RAI	4	3	1	0	3	0	0	0	0	0	0	0	0	0	0	-46.2939	-73.3534
Formosa	ARG.FO	46	30	10	2	14	4	2	6	10	1	4	17	0	0	0	-24.9018	-59.9313
Central Kimberley	AUS.WA.CK	113	86	39	4	44	6	5	6	17	0	17	52	0	0	0	-17.2262	126.677
San Luis	ARG.SL	97	60	20	5	26	3	3	15	14	1	1	35	0	0	0	-33.7565	-66.0287
South Far Western Plains	AUS.NSW.SFWP	193	104	34	9	54	8	5	24	23	1	9	44	1	2	0	-33.1615	142.611
Región de Atacama, Chile	CHL.RAT	1	0	0	0	0	0	0	0	0	0	0	0	0	0	0	-27.3685	-69.9016
Entre Ríos	ARG.ER	202	132	40	16	72	17	8	37	29	3	12	76	1	2	0	-32.0437	-59.2037
Mpumalanga	ZAF.MP	482	353	64	21	246	23	21	38	74	6	79	179	6	4	0	-25.8661	30.237
Czech Republic	CZE	243	138	14	9	102	9	5	25	18	1	20	52	0	3	0	49.7324	15.3141
Assam	IND.ASS	149	100	14	2	60	3	5	9	16	1	19	57	2	1	0	26.343	92.8311
Tamaulipas	MEX.TAM	292	233	72	8	155	29	19	39	61	6	49	129	2	4	0	24.2982	-98.6218
Scotland	GBR.SCO	815	491	36	27	391	42	11	76	73	0	75	162	0	7	1	56.8397	-4.19065
Jalisco	MEX.JAL	405	328	98	14	206	50	20	66	100	6	70	184	4	9	0	20.5986	-103.622
Central Western Slopes	AUS.NSW.CWS	638	354	114	29	215	30	13	69	59	4	43	147	2	4	0	-32.9879	148.619
South Carolina	USA.SC	941	573	138	24	359	52	27	105	121	5	98	282	7	8	0	33.9178	-80.9004
South Kennedy	AUS.QNS.SK	455	335	95	15	210	20	21	37	71	4	51	154	4	3	0	-21.971	147.05
Chongqing	CHN.50	87	75	18	3	40	9	5	17	26	1	16	46	0	3	0	30.0722	107.876
Arunachal Pradesh	IND.ARP	135	90	15	2	54	5	4	7	14	1	17	55	3	1	0	28.0329	94.6628
French Guiana	GUF	187	160	46	5	94	17	14	25	55	6	49	92	5	1	0	3.92862	-53.2457
Dampierland	AUS.WA.DL	187	138	51	8	66	9	10	14	30	1	24	80	3	1	0	-18.148	123.404
Carnarvon	AUS.WA.CAR	168	104	41	10	60	4	10	22	22	3	14	51	0	1	0	-24.333	114.57
Northern Kimberley	AUS.WA.NK	163	121	42	6	62	6	9	10	28	1	29	70	2	1	0	-15.4042	126.129
Maine	USA.ME	870	582	105	35	388	64	18	112	117	2	80	293	2	10	0	45.3872	-69.2305
Tver	RUS.TV	173	111	21	8	78	9	2	21	19	0	13	47	1	0	0	57.0941	34.7134
Leningrad	RUS.LN	166	110	14	4	86	11	1	19	15	0	22	41	0	0	0	60.0046	31.6809
Eyre Peninsula	AUS.SA.EP	463	251	64	14	162	24	12	50	43	2	33	86	2	2	0	-32.7939	135.449
North Kennedy	AUS.QNS.NK	565	403	112	16	253	23	23	40	82	8	69	196	7	9	0	-19.6059	146.067
West Bengal	IND.WBE	189	128	22	4	80	6	7	12	19	1	24	70	2	2	0	23.7984	87.9916
Southern	ZMB.SO	67	49	14	1	24	8	8	10	20	1	20	35	1	1	0	-16.5845	26.6662
Antarctica	ATA	2	2	1	0	2	0	0	0	0	0	0	0	0	0	0	-70.3882	-64.0412
San Juan	ARG.SJ	90	61	19	4	25	5	5	15	12	2	2	41	0	0	0	-30.8153	-68.8717
Corrientes	ARG.COR	104	77	19	5	41	14	5	20	23	3	15	43	2	1	0	-28.7647	-57.792
Portugal (mainland)	PRT.PRT	358	236	43	17	182	24	17	28	49	3	55	103	1	4	0	39.6484	-7.97743
La Rioja	ARG.LR	70	47	15	4	21	4	4	9	12	1	3	29	0	0	0	-29.6738	-67.1685
Hungary	HUN	141	76	11	4	50	3	6	16	14	1	15	39	0	0	0	47.1677	19.4256
Oaxaca	MEX.OAX	459	381	93	18	246	57	31	74	117	8	101	211	3	8	0	16.9595	-96.4313
Western region	ZWE.W	115	82	12	6	44	4	4	5	17	1	16	56	2	2	0	-19.4923	27.6748
Altai Republic	RUS.SIB.AR	143	95	20	7	48	11	4	23	26	0	12	53	0	2	0	50.7306	87.0332
KwaZulu-Natal	ZAF.KZN	642	450	71	25	313	29	33	53	94	7	103	225	5	5	0	-28.7084	30.725
Neuquén	ARG.NE	191	131	41	15	71	14	5	28	28	0	14	66	1	2	0	-38.6404	-70.1252
Southern region	ZWE.S	94	71	12	1	38	4	3	5	15	2	15	50	2	2	0	-20.9077	30.7295
Central	ZMB.CE	36	27	10	1	14	4	5	9	10	1	11	19	1	0	0	-14.1766	28.6066
Indiana	USA.IN	799	550	98	30	369	65	22	86	104	3	76	291	3	6	0	39.914	-86.2856
Korea, Republic of	KOR	303	197	54	14	107	12	7	30	41	2	21	101	1	1	0	36.4026	127.857
Santa Catarina	BRA.SC	290	216	49	12	132	20	12	32	54	6	49	112	4	1	0	-27.2482	-50.4861
Kemerovo	RUS.SIB.KR	128	79	19	9	43	8	5	23	18	0	11	43	0	1	0	54.7944	87.223
Avon Wheatbelt	AUS.WA.AW	546	290	100	22	178	27	15	62	53	2	28	110	1	2	0	-31.2358	117.384
Liberia	LBR	12	12	1	0	3	0	0	0	5	0	4	9	0	1	0	6.44204	-9.31068
Gairdner-Torrens	AUS.SA.GT	126	78	32	7	49	4	7	16	17	1	9	37	1	1	0	-31.0119	135.627
Bihar	IND.BIH	142	95	14	2	56	4	6	8	16	1	20	56	2	2	0	25.6318	85.5951
Pernambuco	BRA.PE	189	145	45	7	86	12	15	21	45	4	44	78	4	3	0	-8.32952	-37.9929
Catamarca	ARG.CA	90	63	17	7	34	12	3	15	15	2	7	39	0	0	0	-27.2856	-66.9959
Chaco	ARG.CHA	65	46	19	7	29	7	3	8	10	1	4	31	1	0	0	-26.3976	-60.759
Jiangsu	CHN.32	264	213	61	11	127	22	12	43	55	2	41	126	1	5	0	32.9776	119.439
Zhejiang	CHN.33	223	176	47	11	106	17	14	33	48	2	39	104	1	1	0	29.1655	120.053
Maranoa	AUS.QNS.MA	248	149	46	11	81	11	6	27	31	1	17	73	2	1	0	-27.4219	147.964
Región de Magallanes y de la Antártica Chilena, Chile	CHL.RMG	7	4	1	0	3	0	0	0	0	0	0	1	0	0	0	-52.6008	-71.6986
Virginia	USA.VA	1050	686	130	37	441	68	26	123	136	3	108	356	6	9	0	37.5186	-78.8399
Kentucky	USA.KY	827	577	110	30	371	56	21	101	121	3	97	314	3	8	0	37.5275	-85.2872
Jammu and Kashmir	IND.JAK	186	127	20	6	80	6	8	10	22	3	21	72	2	1	0	33.7533	76.6243
Tennessee	USA.TN	714	489	106	27	314	49	22	81	102	3	73	266	4	5	0	35.851	-86.3482
Northern region	ZWE.N	108	82	19	4	42	4	6	6	17	2	16	52	4	3	0	-17.0961	29.956
Cuba	CUB	523	399	70	6	275	28	28	36	95	12	130	199	7	8	1	21.6201	-79.0352
Little Sandy Desert	AUS.WA.LSD	22	14	5	2	4	1	0	3	3	0	2	9	0	0	0	-23.9639	122.305
Newfoundland	CAN.NF	412	283	56	19	162	29	7	47	59	0	38	173	2	3	1	48.7168	-56.0315
Bulgaria	BGR	59	38	4	4	21	1	4	3	4	1	9	25	0	0	0	42.7685	25.2175
South Western Plains	AUS.NSW.SWP	462	242	88	20	125	21	9	55	44	1	25	99	2	2	0	-33.8237	145.385
North West	ZAF.NW	320	207	40	21	135	16	18	33	48	4	43	114	3	2	0	-26.319	25.336
Ohio	USA.OH	1115	757	126	43	510	82	25	137	155	3	122	383	6	13	0	40.4157	-82.7074
Malawi	MWI	40	28	5	0	13	0	0	1	10	0	4	15	0	1	0	-13.1971	34.2883
Benin	BEN	102	78	16	3	45	7	5	10	20	3	19	57	1	1	0	9.63219	2.33832
Pennsylvania	USA.PA	1388	882	144	46	581	98	24	160	178	3	130	436	8	14	0	40.8985	-77.8413
Louisiana	USA.LA	896	581	135	27	377	54	26	101	127	6	95	304	8	8	0	31.0789	-92.0195
Eritrea	ERI	29	18	4	1	6	0	1	1	4	0	2	11	0	1	0	15.3441	38.8373
Durango	MEX.DUR	185	144	52	9	74	19	7	32	39	1	25	85	2	4	0	24.9352	-104.92
Fujian	CHN.35	339	266	63	12	162	21	25	43	74	4	60	158	2	3	0	26.0736	117.966
Limpopo	ZAF.LI	390	285	52	18	200	18	20	33	60	5	60	152	5	5	0	-23.7372	29.3128
Korea, Democratic People's Republic of	PRK	115	89	25	8	42	4	6	13	27	2	12	59	0	2	0	40.1434	127.184
Leichhardt	AUS.QNS.LE	375	249	88	15	147	17	12	30	41	2	37	106	2	2	0	-24.0432	148.798
Mississippi	USA.MS	770	510	139	21	331	44	24	89	106	5	81	254	5	5	0	32.7576	-89.6731
Región de Antofagasta, Chile	CHL.RAN	3	2	0	0	1	0	0	0	0	0	0	1	0	0	0	-23.4694	-69.1199
North Far Western Plains	AUS.NSW.NFWP	212	113	33	10	60	8	6	22	25	2	10	51	1	1	0	-30.4233	142.975
North-western	ZMB.NW	33	26	8	0	11	5	5	9	12	1	13	20	2	0	0	-13.028	25.0603
Greece	GRC	127	89	24	7	63	8	10	12	30	4	25	53	1	2	0	39.1185	22.8866
Western	ZMB.WE	31	23	9	0	8	6	4	8	13	1	12	20	1	1	0	-15.6416	23.6804
North Carolina	USA.NC	1090	738	139	32	495	76	28	129	151	5	133	364	7	9	0	35.5513	-79.3874
Western Cape	ZAF.WC	589	385	67	22	259	29	22	62	75	4	77	167	5	3	0	-33.0114	20.6142
Coolgardie	AUS.WA.COO	237	113	33	7	64	5	7	26	23	2	4	47	0	0	0	-31.3799	121.436
Gregory South	AUS.QNS.GS	72	45	20	4	24	1	4	14	11	0	6	21	0	0	0	-26.5382	141.694
Orange Free State	ZAF.FS	374	235	46	26	148	14	15	28	43	4	50	117	3	3	0	-28.6101	26.8645
Tamil Nadu	IND.TAN	323	215	42	14	144	10	17	17	32	2	39	102	3	2	0	11.0056	78.4045
England	GBR.ENG	1302	744	63	37	590	62	13	108	102	1	113	223	2	10	1	52.5898	-1.46107
MYS_Peninsula	MYS.PEN	172	121	28	2	74	11	11	12	24	2	22	59	2	1	0	4.03953	102.172
Santa Fe	ARG.SF	119	76	24	7	40	9	5	21	15	1	4	39	0	0	0	-30.6946	-60.945
Alabama	USA.AL	1086	701	160	30	465	63	28	126	146	7	103	338	8	12	0	32.795	-86.8287
Santiago del Estero	ARG.SE	71	47	16	6	20	6	2	10	12	2	4	30	1	0	0	-27.7268	-63.2937
Bangladesh	BGD	35	28	5	1	13	0	3	2	4	0	5	17	0	1	0	23.8743	90.2598
New York	USA.NY	1564	982	160	52	658	103	26	179	188	3	145	459	10	15	0	42.9965	-75.6965
Nullarbor	AUS.WA.NUL	71	39	12	2	27	2	1	10	6	1	0	12	0	0	0	-30.6627	126.526
Arkansas	USA.AR	679	452	113	27	288	45	17	75	93	4	68	225	5	8	0	34.9007	-92.4428
Amapá	BRA.AP	59	38	12	1	19	6	2	8	12	0	10	18	2	1	0	1.44849	-51.9611
Chhattisgarh	IND.CHH	119	81	11	2	48	3	6	7	16	2	16	51	2	1	0	21.2192	82.0729
Anhui	CHN.34	216	168	47	10	93	16	11	34	53	1	32	98	0	3	0	31.8203	117.227
Omsk	RUS.SIB.OR	72	51	8	5	30	5	2	17	12	0	6	28	0	1	0	56.1155	73.3483
Suriname	SUR	98	80	26	3	47	13	12	10	23	4	28	51	4	2	0	4.11601	-55.9191
La Pampa	ARG.LP	183	112	37	10	57	12	8	35	25	2	11	56	1	0	0	-37.1329	-65.4455
Mitchell	AUS.QNS.MI	189	134	45	11	74	10	11	20	32	2	23	71	2	2	0	-23.4357	144.569
Baja California Peninsula	MEX.BC	251	160	45	11	93	21	13	32	36	2	25	90	0	1	0	28.2896	-113.608
Iowa	USA.IA	616	439	87	36	271	60	17	89	102	2	70	248	2	6	0	42.0786	-93.4966
Florida	USA.FL	1412	905	189	27	623	76	49	123	194	16	181	416	10	15	0	28.6598	-82.4843
Warrego	AUS.QNS.WA	211	127	46	13	71	7	7	20	24	0	16	64	1	1	0	-27.0738	145.154
Liaoning	CHN.21	188	149	37	11	76	18	10	33	48	1	26	100	0	2	0	41.298	122.613
Northern	ZMB.NO	65	45	15	1	22	7	6	12	19	1	19	29	1	2	0	-10.4896	31.1608
Nepal	NPL	222	158	34	5	74	10	8	12	35	2	23	106	3	3	0	28.2496	83.9346
Orissa	IND.ODI	194	135	20	4	79	5	11	10	23	4	27	77	2	1	0	20.5665	84.5043
Ceará	BRA.CE	141	109	33	6	64	12	11	13	32	4	33	63	3	0	0	-5.1029	-39.6232
Illinois	USA.IL	1028	680	134	41	441	78	24	135	142	3	107	339	3	7	0	40.121	-89.1548
Coahuila	MEX.COA	290	243	76	13	150	34	17	50	65	7	52	132	1	3	0	27.3066	-102.034
North Western Plains	AUS.NSW.NWP	396	212	72	14	120	16	7	36	35	1	29	91	3	1	0	-30.3001	147.413
Mendoza	ARG.ME	190	128	40	12	65	17	5	29	29	1	14	70	1	1	0	-34.5983	-68.6084
Acre	BRA.AC	86	64	14	2	36	8	6	9	18	1	24	39	3	1	0	-9.30119	-70.4829
Georgia	USA.GA	914	611	143	27	403	53	26	107	123	6	103	291	9	6	0	32.6552	-83.4479
Shandong	CHN.37	206	166	53	10	98	18	10	35	53	1	29	101	0	3	0	36.3458	118.139
Salta	ARG.SA	137	94	24	12	52	19	5	19	23	3	16	62	1	1	0	-24.2898	-64.8243
Shanxi	CHN.14	155	133	38	9	71	17	9	33	44	1	20	84	0	2	0	37.5688	112.285
Gibson Desert	AUS.WA.GD	7	4	4	0	1	0	0	1	0	0	0	1	0	0	0	-24.356	125.957
Tunisia	TUN	59	41	7	3	34	6	4	4	11	2	14	22	0	0	0	34.1035	9.56727
Henan	CHN.41	192	154	43	8	83	15	9	32	53	1	25	97	0	3	0	33.8784	113.607
Jiangxi	CHN.36	236	185	50	8	100	18	11	37	57	2	37	115	0	2	0	27.6168	115.715
Córdoba	ARG.CO	197	124	31	12	63	20	5	33	32	2	16	74	1	2	0	-32.0952	-63.7714
Republic of Tyva	RUS.SIB.RT	17	13	2	1	10	1	0	3	4	0	2	6	0	1	0	51.5796	94.7934
Wisconsin	USA.WI	845	552	109	36	362	71	19	84	108	2	78	288	5	7	0	44.6423	-89.7385
Eastern Cape	ZAF.EC	644	419	73	32	282	36	29	61	85	5	87	195	3	5	0	-32.1419	26.4674
Altay	RUS.SIB.AK	167	109	23	11	63	13	6	34	26	0	14	61	0	1	0	52.6111	82.6219
Washington	USA.WA	1068	669	127	47	436	75	18	121	140	2	98	325	3	8	0	47.3865	-120.428
Guizhou	CHN.52	248	202	60	13	113	23	15	33	59	3	44	125	1	4	0	26.8088	106.871
Guangdong	CHN.44	419	328	79	14	193	30	29	56	96	4	73	193	6	5	0	23.3517	113.412
Uruguay	URY	196	145	34	17	96	15	6	27	24	4	33	72	1	0	0	-32.7982	-56.0172
Novosibirsk	RUS.SIB.NR	127	80	17	10	43	8	5	21	19	0	9	46	1	1	0	55.2832	79.767
Pilbara	AUS.WA.PIL	130	87	26	5	45	5	9	12	19	1	19	54	0	2	0	-21.9101	118.543
Missouri	USA.MO	877	553	127	33	344	66	20	103	122	3	88	295	5	8	0	38.3743	-92.4905
Sonora	MEX.SON	287	223	77	10	124	33	15	55	77	5	46	131	3	5	0	29.7129	-110.816
Gascoyne	AUS.WA.GAS	53	33	10	3	15	3	1	5	7	0	4	19	0	0	0	-24.7175	118.732
Oklahoma	USA.OK	549	376	114	28	226	46	21	70	83	4	55	207	5	6	0	35.5844	-97.5097
North Dakota	USA.ND	337	235	70	23	125	30	12	52	62	1	29	132	2	4	0	47.4475	-100.459
Gujarat	IND.GUJ	158	107	16	7	66	3	8	10	18	1	20	56	2	1	0	22.7042	71.5556
Hubei	CHN.42	221	179	50	11	99	17	10	35	56	1	33	111	0	3	0	30.9733	112.261
Hebei	CHN.13	223	181	57	11	98	22	10	39	56	1	28	112	0	3	0	39.5358	116.113
Karnataka	IND.KAR	263	176	27	10	116	7	15	15	29	1	36	87	2	2	0	14.6868	76.1848
Jilin	CHN.22	157	131	30	9	64	16	9	29	43	1	23	89	0	2	0	43.673	126.187
Senegal	SEN	17	13	2	0	3	0	2	1	5	0	3	10	0	1	0	14.3683	-14.4631
Paraná	BRA.PR	314	233	51	13	146	18	13	39	55	7	59	117	4	1	0	-24.6327	-51.6296
South Dakota	USA.SD	364	257	68	25	141	33	12	56	62	1	32	143	2	1	0	44.4375	-100.22
Nebraska	USA.NE	480	331	83	29	207	42	14	55	72	2	43	181	2	3	0	41.5278	-99.7924
Kyrgyzstan	KGZ	72	49	7	4	21	4	0	7	13	0	6	29	1	0	0	41.4763	74.592
Río Negro	ARG.RN	226	140	46	15	75	15	6	29	24	0	10	65	1	1	0	-40.3997	-67.2369
Shaanxi	CHN.61	181	151	47	14	81	18	9	32	46	1	24	90	0	2	0	35.1577	108.861
Belarus	BLR	186	76	24	2	28	3	0	27	11	0	2	24	0	0	0	53.5317	28.0403
Guyana	GUY	103	83	28	3	49	13	13	12	23	4	26	46	3	2	0	4.77708	-58.9814
Hunan	CHN.43	227	179	51	9	101	16	12	36	61	2	34	111	0	3	0	27.6161	111.702
Kansas	USA.KS	536	377	96	25	240	47	19	68	83	3	55	211	3	4	0	38.4836	-98.3692
Idaho	USA.ID	611	406	96	34	244	46	16	77	92	2	59	216	2	3	0	44.3943	-114.653
North-Western	AUS.SA.NW	55	34	13	1	15	3	3	9	10	1	3	18	1	0	0	-28.0306	131.46
Great Victoria Desert	AUS.WA.GVD	15	7	0	0	2	0	0	2	2	0	0	5	0	0	0	-28.0474	125.563
Gregory North	AUS.QNS.GN	79	54	18	6	29	2	5	10	14	1	9	31	0	1	0	-23.1386	140.426
Utah	USA.UT	640	456	95	36	292	54	20	99	98	2	75	236	4	6	0	39.3252	-111.675
Chubut	ARG.CHU	167	107	31	11	55	14	4	20	22	0	10	51	1	1	0	-43.7985	-68.4914
Roraima	BRA.RR	62	44	15	4	21	6	5	7	12	2	15	22	2	0	0	2.06906	-61.4011
Minnesota	USA.MN	607	424	84	34	272	52	17	69	89	1	60	232	3	8	0	46.3479	-94.1991
Australia Victoria	AUS.VIC	1462	784	142	45	541	59	27	135	127	4	114	297	7	8	0	-36.8568	144.309
Guangxi	CHN.45	331	264	65	10	151	27	24	45	83	4	59	163	4	3	0	23.8314	108.785
Romania	ROU	105	62	9	5	39	2	5	9	15	2	12	39	0	1	0	45.8465	24.957
Rondônia	BRA.RO	57	42	12	4	22	7	6	6	12	2	17	23	4	1	0	-10.9203	-62.8441
Santa Cruz	ARG.SC	128	83	30	8	38	10	5	17	16	0	6	43	0	1	0	-48.7927	-69.8896
Ghana	GHA	292	224	37	7	139	18	27	20	56	8	73	138	6	3	0	7.93322	-1.21595
Uttar Pradesh	IND.UTP	168	114	15	3	66	5	7	11	17	1	22	65	2	2	0	26.9159	80.5673
Guinea	GIN	13	11	1	0	4	0	1	0	6	0	3	9	0	1	0	10.4302	-10.9275
Uganda	UGA	168	140	16	4	110	5	16	12	31	3	42	74	3	1	0	1.28185	32.3782
Chihuahua	MEX.CHH	267	214	74	14	128	30	16	49	60	6	51	119	2	9	0	28.803	-106.444
São Paulo	BRA.SP	350	264	60	12	162	22	17	45	75	6	69	128	5	4	0	-22.2596	-48.7223
Greenland	GRL	144	90	37	9	46	12	5	17	26	0	7	56	0	2	1	76.1822	-43.6666
Italy (mainland)	ITA.ITA	461	257	27	13	205	15	11	36	40	4	42	103	2	2	0	43.5248	12.1624
Michigan	USA.MI	1062	718	117	45	487	88	23	132	140	3	103	362	4	8	0	44.8805	-85.7361
Oregon	USA.OR	1110	661	128	44	400	69	18	135	137	2	88	315	3	8	0	43.9402	-120.541
Piauí	BRA.PI	103	84	26	6	47	9	16	13	25	3	31	50	3	1	0	-7.40795	-42.9851
Wyoming	USA.WY	417	284	82	27	167	34	12	52	67	1	37	157	3	4	0	42.999	-107.54
Cook	AUS.QNS.CO	699	504	126	15	326	37	23	55	125	9	90	243	7	10	0	-15.7725	143.326
Gabon	GAB	112	92	17	1	56	13	9	16	33	2	25	55	0	1	0	-0.597507	11.793
Burke	AUS.QNS.BK	220	160	55	7	85	9	14	23	31	2	34	82	4	2	0	-19.4667	140.881
New Zealand	NZL	1954	1174	177	61	836	93	28	201	210	4	188	449	5	18	1	-41.8295	171.471
Colorado	USA.CO	580	394	97	31	249	45	16	72	75	2	57	197	4	1	0	38.9991	-105.534
Rio Grande do Sul	BRA.RS	288	201	44	15	122	20	8	31	38	2	43	99	3	1	0	-29.7357	-53.3199
Burkina Faso	BFA	19	15	3	0	3	0	1	0	7	1	4	13	0	1	0	12.2648	-1.74782
Andhra Pradesh	IND.ANP	222	145	27	7	90	5	14	11	24	3	29	72	3	2	0	16.6055	79.5839
Tocantins	BRA.TO	55	38	11	3	17	4	2	6	12	1	10	23	1	0	0	-10.1183	-48.3235
Philippines	PHL	611	505	83	21	337	57	41	85	161	8	153	272	9	21	1	11.8143	122.896
Murchison	AUS.WA.MUR	137	74	25	6	43	6	4	14	12	1	7	32	0	0	0	-27.8074	119.555
Nevada	USA.NV	428	274	78	26	152	31	14	59	54	1	37	146	2	2	0	39.3582	-116.652
Labrador	CAN.LB	129	87	30	7	50	10	7	24	22	0	5	48	2	1	0	54.2841	-61.9625
Norway (mainland)	NOR	587	393	47	30	273	36	9	72	63	0	47	173	2	3	0	64.4832	14.3875
Arizona	USA.AZ	634	446	122	32	275	49	27	91	103	7	90	222	5	5	0	34.2966	-111.658
Great Sandy Desert	AUS.WA.GSD	23	17	4	1	6	1	0	1	4	0	2	10	0	1	0	-21.0319	124.866
Madhya Pradesh	IND.MAP	149	96	11	3	57	3	7	9	16	1	20	55	2	1	0	23.5451	78.271
Buenos Aires	ARG.BA	421	263	75	22	153	33	13	58	49	4	33	126	2	2	0	-36.679	-60.5585
Oman	OMN	46	40	10	2	25	4	10	8	9	1	14	33	1	1	0	20.6155	56.1154
Maharashtra	IND.MAH	275	184	31	11	125	9	17	15	33	3	38	93	3	2	0	19.4506	76.1327
Poland	POL	357	220	22	10	147	18	11	51	47	2	49	100	0	3	0	52.1222	19.4171
Tomsk	RUS.SIB.TO	131	85	19	10	47	12	4	27	17	0	10	48	0	1	0	58.4974	82.1423
New Mexico	USA.NM	551	380	111	32	229	37	19	87	96	3	53	192	4	2	0	34.423	-106.108
Lake Eyre	AUS.SA.LE	122	70	26	6	32	3	5	19	15	1	9	35	1	0	0	-28.049	137.454
Cote d'Ivoire	CIV	18	16	3	0	2	0	0	0	7	1	5	13	0	1	0	7.63131	-5.56411
Maranhão	BRA.MA	104	72	23	2	34	7	7	10	20	0	21	40	2	1	0	-5.08983	-45.2901
Finland	FIN	119	81	10	9	62	5	1	10	13	0	11	42	0	2	0	64.52	26.2893
Rajasthan	IND.RAJ	167	106	17	6	63	3	7	11	18	1	19	58	2	1	0	26.5857	73.8491
Goiás	BRA.GO	141	100	29	5	52	15	3	18	24	1	31	51	2	1	0	-16.0059	-49.5921
Congo	COG	19	13	2	0	3	0	0	0	7	0	4	9	0	0	0	-0.831688	15.2272
Buryat	RUS.SIB.RB	124	71	17	9	38	7	4	20	14	0	7	37	0	1	0	53.5548	109.503
Mato Grosso do Sul	BRA.MS	145	104	36	5	61	12	6	18	24	2	26	56	3	0	0	-20.3358	-54.8367
Northern Cape	ZAF.NC	295	172	40	12	106	11	15	20	31	3	27	87	2	2	0	-29.5258	21.3471
Japan	JPN	1762	947	218	44	575	76	25	146	177	8	129	435	9	12	1	37.5512	137.978
Montana	USA.MT	581	395	101	37	241	51	14	74	93	1	53	215	3	3	0	47.0318	-109.638
Gansu	CHN.62	166	143	45	10	79	18	11	26	42	1	23	85	0	2	0	37.7374	101.223
Yunnan	CHN.53	412	327	91	14	188	33	27	49	87	3	68	193	4	5	0	24.9767	101.487
Paraguay	PRY	171	128	40	6	74	12	8	23	31	5	23	70	1	3	0	-23.2342	-58.3895
Morocco	MAR	115	76	15	7	63	8	8	8	17	3	18	37	1	1	0	31.8964	-6.32364
California	USA.CA	1718	1023	191	57	689	92	39	195	188	6	155	402	8	11	0	37.242	-119.606
Zabaykalsky Krai	RUS.SIB.ZK	22	11	2	0	5	0	1	4	3	0	0	6	0	0	0	52.8405	116.2
Sweden	SWE	1016	579	62	37	395	59	12	88	95	1	86	260	6	13	0	62.7651	16.7314
Heilongjiang	CHN.23	170	143	35	10	73	16	8	35	46	1	27	92	0	3	0	47.8664	127.752
Yemen	YEM	64	53	9	11	42	5	18	2	4	2	26	28	1	0	0	15.9043	47.5957
Papua New Guinea	PNG	120	69	13	1	25	2	0	4	16	0	6	47	2	1	1	-6.46721	145.18
Magadan region	RUS.MAG	212	110	27	8	47	19	3	26	19	0	13	64	2	3	0	62.7094	153.986
Cameroon	CMR	24	17	2	0	5	0	0	0	6	1	6	12	0	1	0	5.69117	12.7553
Yukon	CAN.YT	161	109	47	13	63	8	5	30	22	0	4	49	2	0	0	63.7459	-135.357
Spain (mainland)	ESP.ESP	605	402	66	29	298	43	25	72	100	5	103	184	4	7	0	40.3893	-3.5555
Thailand	THA	253	203	41	7	144	15	16	23	46	4	45	103	8	3	0	15.1138	101.012
France (mainland)	FRA.FRA	685	403	57	23	299	43	21	69	87	6	88	170	4	8	0	46.6218	2.46083
Bahia	BRA.BA	251	186	48	11	115	16	17	25	53	6	50	98	7	3	0	-12.475	-41.7045
Sichuan	CHN.51	274	227	67	16	131	26	18	39	68	3	53	143	1	4	0	30.5115	103.482
Botswana	BWA	217	125	28	8	66	10	8	10	29	2	23	83	3	3	0	-22.1812	23.8066
Kenya	KEN	225	192	19	9	154	9	27	15	39	4	57	96	4	2	0	0.517085	37.8494
Minas Gerais	BRA.MG	267	201	52	8	119	14	11	29	54	4	52	98	5	1	0	-18.4518	-44.6734
Madagascar	MDG	512	348	62	16	199	36	32	55	113	7	105	211	11	6	1	-19.3732	46.706
Ukraine	UKR	659	399	69	24	249	53	14	102	103	3	78	182	3	7	0	49.0235	31.4079
Central African Republic	CAF	17	15	3	0	4	0	0	0	7	1	6	10	0	1	0	6.57166	20.4921
Somalia	SOM	28	17	4	1	5	0	2	1	5	0	3	12	0	1	0	6.06654	45.8484
Afghanistan	AFG	47	42	16	2	26	8	5	11	15	1	8	25	0	1	0	33.8352	66.0067
Manitoba	CAN.MB	365	260	70	24	135	40	12	46	70	0	27	162	2	3	0	54.9264	-97.4301
Saskatchewan	CAN.SK	374	255	73	25	136	38	10	52	71	0	24	148	2	3	0	54.419	-105.89
Alberta	CAN.AB	356	246	69	23	124	33	10	45	68	0	26	139	2	3	0	55.201	-114.47
Texas	USA.TX	997	657	169	28	422	65	32	110	142	6	108	317	6	8	0	31.4971	-99.3574
Qinghai	CHN.63	128	110	31	7	62	16	8	26	34	1	18	74	0	2	0	35.7734	96.0468
British Columbia	CAN.BC	1093	648	128	48	408	65	18	124	127	2	81	307	2	5	0	55.0281	-124.464
Irkutsk	RUS.SIB.IO	167	102	22	10	56	6	4	27	23	0	8	55	0	1	0	57.0964	106.358
Turkey	TUR	168	117	11	7	91	4	7	11	19	2	25	59	3	4	0	39.0684	35.1874
Khabarovsk	RUS.KHA	495	332	83	28	186	47	14	73	86	2	35	180	3	6	0	54.8264	137.323
Namibia	NAM	315	174	50	10	95	11	15	22	43	3	34	104	3	1	0	-22.1387	17.2186
Mato Grosso	BRA.MT	118	86	31	2	47	10	5	14	22	2	23	40	2	0	0	-12.9643	-55.9226
Nigeria	NGA	24	19	3	0	4	0	1	0	8	1	6	15	0	1	0	9.59432	8.1013
Venezuela	VEN	153	135	37	14	80	26	19	34	48	3	61	72	5	5	0	7.12087	-66.178
United Republic of Tanzania	TZA	395	316	45	15	223	31	32	42	84	4	85	170	7	9	0	-6.29028	34.8239
Egypt	EGY	126	87	26	7	48	6	6	10	17	1	11	46	2	2	0	26.5039	29.867
Mauritania	MRT	63	47	10	3	21	6	5	4	19	1	13	38	1	1	0	20.2565	-10.3329
Ontario	CAN.ON	1098	720	116	50	483	79	22	132	141	2	95	360	5	8	0	50.0671	-85.8289
Bolivia	BOL	217	154	30	3	77	17	7	34	40	1	15	84	4	1	0	-16.7239	-64.6619
Ethiopia	ETH	141	116	16	9	81	5	17	11	24	2	31	62	3	1	0	8.61862	39.6278
Xizang	CHN.TIB	164	135	34	7	72	19	9	28	40	2	22	92	0	3	0	31.7121	88.1185
Colombia	COL	435	320	93	18	188	41	20	44	71	2	63	176	2	7	0	3.90941	-73.0838
Nei Mongol	CHN.55	157	130	36	8	69	14	7	30	38	1	20	79	0	2	0	44.0626	113.856
Niger	NER	23	17	3	0	4	0	2	1	8	1	4	14	0	1	0	17.4206	9.40503
Pará	BRA.PA	122	85	25	2	47	11	3	15	20	1	20	42	3	4	0	-4.0378	-53.1259
Angola	AGO	292	223	50	6	124	30	25	35	74	4	70	146	3	7	0	-12.2995	17.538
Mali	MLI	40	30	8	0	8	1	4	1	11	1	10	24	2	1	0	17.3477	-3.52229
Chad	TCD	174	128	24	3	69	7	14	12	44	2	37	91	3	6	0	15.3421	18.6671
Alaska	USA.AK	286	200	56	21	111	18	8	36	44	0	12	111	2	0	0	64.829	-153.384
Northern Territory	AUS.NT	391	258	95	14	139	17	18	29	58	4	50	136	6	3	0	-19.4152	133.366
Northwest Territories	CAN.NT	119	90	36	9	45	11	9	27	27	0	5	50	2	0	0	66.3583	-118.996
Québec	CAN.QU	855	560	102	43	352	69	17	94	109	0	70	301	4	8	0	53.381	-71.7562
Mongolia	MNG	26	16	6	1	4	1	2	4	5	0	0	11	0	0	0	46.828	103.075
Amazonas	BRA.AM	130	101	27	3	57	11	7	23	34	2	28	51	4	3	0	-4.18918	-64.719
Libyan Arab Jamahiriya	LBY	45	38	10	4	28	7	5	7	11	3	11	26	1	1	0	27.0289	18.0226
Xinjiang Uygur	CHN.SIN	170	143	40	9	79	20	10	32	41	1	21	91	0	2	0	41.1232	85.251
Iran (Islamic Republic of)	IRN	34	21	4	0	6	2	1	1	4	1	3	17	1	0	0	32.7377	54.2002
Nunavut	CAN.NU	14	8	2	1	3	1	2	2	3	0	0	4	0	0	0	68.7815	-92.4729
Indonesia	IDN	492	334	50	11	194	35	18	37	86	6	68	192	5	8	1	-2.21665	117.258
Saudi Arabia	SAU	78	54	15	3	22	8	7	6	15	1	19	39	3	1	0	24.1223	44.5369
Krasnoyarsk	RUS.SIB.KK	67	43	11	2	23	3	2	14	9	0	4	26	0	1	0	67.0751	95.9684
Algeria	DZA	148	107	15	9	85	11	8	13	22	4	24	50	1	1	0	28.1618	2.62661
Democratic Republic of the Congo	COD	36	26	5	0	9	0	0	3	9	0	5	13	0	1	0	-2.87814	23.6542
Sudan (incl. South Sudan)	SDN	33	22	2	0	7	0	2	1	9	0	4	17	0	1	0	13.8315	30.05
Western Sahara	ESH	1	0	0	0	0	0	0	0	0	0	0	0	0	0	0	22.2459	4.78068
